# Supplementary material for: Protein KIC5 is a novel regulator of artemisinin stress response in the malaria parasite Plasmodium falciparum
Source: Sci Rep. 2023 Jan 9;13:399. doi: 10.1038/s41598-023-27417-6 (PMC9829687; doi:10.1038/s41598-023-27417-6)
Supplement: Supplementary file 1 — Supplementary Tables. [file 41598_2023_27417_MOESM1_ESM.xlsx]

## Sheet: Supplementary Table S1
NF54 WT vs KIC5 mutant morphologic growth screen
Percentages of Each Stage per Timepoint
	Ring				Trophozoite				Schizont
	NF54		KIC5 Mutant		NF54		KIC5 Mutant		NF54		KIC5 Mutant
hours post merozoite invasion	Rep 1	Rep 2	Rep 1	Rep 2	Rep 1	Rep 2	Rep 1	Rep 2	Rep 1	Rep 2	Rep 1	Rep 2
0	34.7826	52.381	50	77.7778	0	0	0	0	65.2174	47.619	50	22.2222
4	75	60	75	80	0	0	0	0	25	40	25	20
6	76.9231	86.6667	77.7778	88.8889	0	0	0	0	23.0769	13.3333	22.2222	11.1111
8	88.8889	90	85.7143	100	0	0	0	0	11.1111	10	14.2857	0
12	92.8571	94.4444	87.5	87.5	0	0	0	12.5	7.14286	5.55556	12.5	0
16	100	96.1538	100	83.3333	0	0	0	16.6667	0	3.84615	0	0
20	100	80	80	71.4286	0	20	20	28.5714	0	0	0	0
24	72.7273	77.2727	66.6667	54.5455	27.2727	22.7273	33.3333	45.4545	0	0	0	0
28	40	20	66.6667	16.6667	60	66.6667	33.3333	83.3333	0	13.3333	0	0
32	27.7778	0	20	0	72.2222	81.4815	80	75	0	18.5185	0	25
36	0	0	14.2857	0	100	75	85.7143	71.4286	0	25	0	28.5714
40	0	0	0	0	100	50	85.7143	60	0	50	14.2857	40
44	13.3333	0	0	0	73.3333	11.1111	66.6667	45.4545	13.3333	88.8889	33.3333	54.5455
48	26.3158	36	12.5	30	21.0526	4	0	10	52.6316	60	87.5	60
Absolute Counts of Each Stage per Timepoint
	Ring				Trophozoite				Schizont
	NF54		KIC5 Mutant		NF54		KIC5 Mutant		NF54		KIC5 Mutant
hours post merozoite invasion	Rep 1	Rep 2	Rep 1	Rep 2	Rep 1	Rep 2	Rep 1	Rep 2	Rep 1	Rep 2	Rep 1	Rep 2
0	8	11	4	14	0	0	0	0	15	10	4	4
4	15	6	9	4	0	0	0	0	5	4	3	1
6	10	13	7	8	0	0	0	0	3	2	2	1
8	8	9	6	6	0	0	0	0	1	1	1	0
12	13	17	7	7	0	0	0	1	1	1	1	0
16	7	25	6	5	0	0	0	1	0	1	0	0
20	8	12	4	5	0	3	1	2	0	0	0	0
24	16	17	4	6	6	5	2	5	0	0	0	0
28	6	3	4	1	9	10	2	5	0	2	0	0
32	5	0	1	0	13	22	4	6	0	5	0	2
36	0	0	1	0	15	15	6	5	0	5	0	2
40	0	0	0	0	7	7	6	6	0	7	1	4
44	2	0	0	0	11	1	4	5	2	8	2	6
48	5	9	1	3	4	1	0	1	10	15	7	6
Fisher's Exact Test for Count Data with simulated p-value (Stage Comparison)									Fisher's Exact Test for Count Data (Timepoint Comparision)
Stage	P-value	Significant?							Timepoint	P-value	Significant?
Ring	0.8856	no							0h	0.1771	no
Trophozoite	0.5187	no							4h	1	no
Schizont	0.9885	no							6h	1	no
Method: Compared ring, troph or schizont counts for all timepoints between NF54 and KIC5 Mutant									8h	1	no
									12h	0.4435	no
									16h	0.5072	no
									20h	0.6027	no
									24h	0.4072	no
									28h	1	no
									32h	1	no
									36h	0.4939	no
									40h	1	no
									44h	1	no
									48h	0.8593	no
									Method: Compared ring, troph, and schizont counts for each independent timepoint between NF54 and KIC5

## Sheet: Supplementary Table S2
	Developmental stage composition of NF54 WT and KIC5 mutant RNAseq samples (two bioreplicates; values shown as percentages of total parasitemia)
	NF54 (Stage percentages of total parasitemia)
	Ring		Early Troph		Troph		Late Troph		Early Schizont		Schizont		Late Schizont
	Rep 1	Rep 2	Rep 1	Rep 2	Rep 1	Rep 2	Rep 1	Rep 2	Rep 1	Rep 2	Rep 1	Rep 2	Rep 1	Rep 2
T6	72.5	80	0	0	0	0	0	0	0	0	10	0	15	22.5
T12	93.75	95.6522	0	0	6.25	0	0	0	0	0	0	0	0	4.34783
T24	11.1111	14.2857	59.2593	85.7143	29.6296	0	0	0	0	0	0	0	0	0
T36	1.55556	0	1.11111	1.69231	1.77778	1	58.8889	48.0769	36.6667	33.8462	0	15.3846	0	0
T48	37.5	6.25	0	0	0	0	1.25	1.25	2.5	1.25	58.75	20	0	71.25
	KIC5 Mutant (Stage percentages of total parasitemia)
	Ring		Early Troph		Troph		Late Troph		Early Schizont		Schizont		Late Schizont
	Rep 1	Rep 2	Rep 1	Rep 2	Rep 1	Rep 2	Rep 1	Rep 2	Rep 1	Rep 2	Rep 1	Rep 2	Rep 1	Rep 2
T6	85.7143	90.9091	0	0	0	0	0	0	0	0	0	0	14.2857	9.09091
T12	78.125	100	3.125	0	6.25	0	0	0	0	0	0	0	12.5	0
T24	16.6667	25	83.3333	65	0	10	0	0	0	0	0	0	0	0
T36	0	0	0	0	0	0	50	57.1429	50	24.2857	0	18.5714	0	0
T48	0	16.6667	0	0	0	0	0	0	18.5714	0	81.4286	25	0	58.3333
NF54 (Absolute cell counts per each stage per timepoint)
	Ring		Early Troph		Troph		Late Troph		Early Schizont		Schizont		Late Schizont
	Rep 1	Rep 2	Rep 1	Rep 2	Rep 1	Rep 2	Rep 1	Rep 2	Rep 1	Rep 2	Rep 1	Rep 2	Rep 1	Rep 2
T6	29	12	0	0	0	0	0	0	0	0	5	0	6	3
T12	15	44	0	0	1	0	0	0	0	0	0	0	0	2
T24	3	2	16	12	8	0	0	0	0	0	0	0	0	0
T36	1	0	1	2	1	1	32	26	20	18	0	7	0	0
T48	18	2	0	0	0	0	1	1	2	1	30	8	0	28
KIC5 Mutant (Absolute cell counts per each stage per timepoint)
	Ring		Early Troph		Troph		Late Troph		Early Schizont		Schizont		Late Schizont
	Rep 1	Rep 2	Rep 1	Rep 2	Rep 1	Rep 2	Rep 1	Rep 2	Rep 1	Rep 2	Rep 1	Rep 2	Rep 1	Rep 2
T6	30	40	0	0	0	0	0	0	0	0	0	0	5	4
T12	25	29	1	0	2	0	0	0	0	0	0	0	4	0
T24	3	5	15	13	0	2	0	0	0	0	0	0	0	0
T36	0	0	0	0	0	0	3	4	3	2	0	1	0	0
T48	0	2	0	0	0	0	0	0	3	0	13	3	0	7
Fisher's Exact Test for Count Data (Timepoint Comparision)
Timepoint	P-value	Significant?
6h	0.1053	no
12h	0.7047	no
24h	0.4882	no
36h	0.9174	no
48h	0.4704	no
Method: Compared all stage counts for each independent sample timepoint between NF54 and KIC5

## Sheet: Supplementary Table S3
FPKM expression of genes for NF54 WT and KIC5 mutant at Timepoint 6hrs (T6), T12, T24, T36, and T48 (values combined for two bioreplicates)
PfID	NF54_T6	NF54_T12	NF54_T24	NF54_T36	NF54_T48	KIC5 T6	KIC5 T12	KIC5 T24	KIC5 T36	KIC5 T48
PF3D7_0100100	327.731	231.28	71.5327	126.002	298.234	233.901	156.723	56.4196	191.083	324.954
PF3D7_0100200	5.7373	3.92764	40.5675	6.36963	3.29108	6.64666	5.23984	13.884	2.43738	2.35287
PF3D7_0100300	2.70965	0.285191	1.26476	0.0452694	0	0	0.203978	0.45616	0	0.0889959
PF3D7_0100400	17.3239	8.78118	81.2238	14.5328	14.3736	16.9709	13.9714	21.8985	14.1583	22.3724
PF3D7_0100500	2.20522	1.49629	0.72371	3.29997	7.79137	9.54209	3.45084	3.87613	2.15062	3.2512
PF3D7_0100600	2.48557	1.35032	4.1354	0.945959	1.03261	6.54561	6.73126	4.40234	3.16619	0.630999
PF3D7_0100700	0	0.183062	0	0	0	0	0	0	0	0.022918
PF3D7_0100800	0.224263	0	0.906366	0.124099	0	0.299399	0	0.520512	0	0.132156
PF3D7_0100900	0.598035	0.29049	3.65658	2.07456	0.336839	0.456583	0.752335	1.71549	1.27843	0.355983
PF3D7_0101000	0.0747544	0.0968299	0.937481	0.551809	0.209828	0.527691	0.937106	0.086752	0	0.424737
PF3D7_0101100	2.39196	3.00318	3.17718	0	0.336839	1.11276	0.81591	2.34515	0.836354	0.269664
PF3D7_0101200	0	0.473552	1.04869	0	0	0.299399	0.917899	2.41235	0.274801	0
PF3D7_0101300	2.20517	5.60169	178.615	4.92415	7.64777	1.25498	2.12499	35.1496	1.13506	2.08053
PF3D7_0101400	0	0.0915312	0	0	0	0	0	0	0	0
PF3D7_0101500	0.0747544	0	0.296168	0.135808	0.0773081	0	0.0743948	0	0	0.091672
PF3D7_0101600	1.13999	0.48415	16.261	1.63514	0.541157	1.0978	0.650346	4.13069	2.0192	0.493491
PF3D7_0101700	0	0.0968299	0.0823969	0	0	0	0	0.086752	0.0716879	0.045836
PF3D7_0101800	0	0	0.625755	0	0	0.427891	0.203978	0	0.274801	0.0660779
PF3D7_0101900	0.859646	0.382021	0.329588	0.0788299	0.0773081	1.25498	0.48235	0.195904	0	0.0889959
PF3D7_0102000	0.4672	1.48569	0.574474	0.0452694	0	0.1996	0.454756	0.369408	0.549603	0.091672
PF3D7_0102100	2.22384	1.51219	1.97061	0.372298	0.364445	1.35478	1.19627	1.30128	0.346489	0.132156
PF3D7_0102200	7233.16	2983.46	364.758	13.4621	1426.36	2433.04	687.939	306.245	2794.55	1870.72
PF3D7_0102300	38.6284	92.6128	28.1279	442.169	348.92	33.1023	216.835	47.3788	212.507	122.463
PF3D7_0102400	2.80314	10.9871	7.89282	1.77565	16.3777	5.06234	9.16222	2.2584	2.84362	11.0281
PF3D7_0102500	1154.88	247.597	17.5431	10.6968	817.122	773.909	74.1339	73.8391	823.783	741.023
PF3D7_0102600	16.7069	25.0626	235.538	7.64963	6.803	7.64465	12.0276	39.9352	11.1474	7.38632
PF3D7_0102700	91.7028	58.8529	9.35119	3.45763	45.5118	41.4755	63.3616	24.3052	35.4255	21.0553
PF3D7_0102800	8.83928	9.04663	5.16623	12.6909	16.9301	4.82033	13.4617	3.45908	19.5349	21.9753
PF3D7_0102900	205.711	316.526	547.169	140.963	104.082	109.61	225.635	178.703	182.804	151.754
PF3D7_0103000	20.3139	15.9457	4.2639	48.6073	66.5942	39.4832	30.7197	11.6565	31.9846	79.9176
PF3D7_0103100	9.94204	12.1283	7.20484	6.81845	36.0909	5.7048	15.2664	3.04202	24.7681	32.7541
PF3D7_0103200	98.0174	207.013	276.003	328.138	426.192	106.148	287.871	287.611	180.414	212.43
PF3D7_0103300	113.359	85.0526	79.8392	44.667	42.4581	47.2988	57.366	25.9624	94.1019	73.0957
PF3D7_0103400	262.06	134.475	86.0253	82.0263	179.843	117.906	121.481	46.2041	251.109	454.434
PF3D7_0103500	7.3816	6.0555	3.2953	2.80588	5.7041	3.56534	3.2025	1.84989	8.05291	9.94023
PF3D7_0103600	15.7535	28.6449	14.2241	9.58839	5.69859	6.51692	15.0924	7.60932	20.7894	18.7869
PF3D7_0103700	9.69875	26.6846	16.7623	4.11869	9.81779	6.2038	11.4181	3.97389	11.2908	12.0624
PF3D7_0103800	84.1899	54.0905	14.4592	48.9788	117.662	163.405	71.4489	57.1082	122.478	140.538
PF3D7_0103900	15.7162	21.5873	26.541	18.0039	80.9388	15.4752	20.974	15.347	28.4481	50.0665
PF3D7_0104000	7.51267	3.91849	1.06655	15.5313	15.3674	18.0675	13.1771	6.07873	10.789	8.22358
PF3D7_0104100	13.5487	6.69622	0.556612	5.68358	20.1882	11.8787	6.63305	1.24263	21.8169	73.9533
PF3D7_0104200	294.054	109.942	61.0573	117.678	195.008	431.221	161.826	48.5171	281.027	321.739
PF3D7_0104300	564.535	616.687	294.876	72.8179	582.253	332.085	176.66	122.112	772.216	347.336
PF3D7_0104400	64.2683	73.8987	50.1083	61.6866	46.8205	40.3141	97.1935	15.7395	201.192	97.0943
PF3D7_0104500	64.4161	146.765	201.527	95.4457	34.1471	32.4798	124.95	110.851	78.1635	31.9267
PF3D7_0104600	7.69917	6.48136	7.78162	1.18401	1.35837	0.328091	2.50778	1.04387	4.361	2.94037
PF3D7_0104700	1.21474	1.69525	0.425238	0.214638	2.11487	1.3972	3.74599	1.02432	2.00725	0.883097
PF3D7_0104800	24.855	30.473	14.5209	14.2036	39.5254	18.055	53.7735	16.537	27.9342	34.0926
PF3D7_0104900	17.9396	173.507	45.4779	8.04311	11.4855	22.929	301.429	74.3332	4.43269	12.1365
PF3D7_0105000	28.3304	24.8545	28.692	23.717	24.7051	102.231	33.3476	40.5567	17.0855	39.7206
PF3D7_0105100	7.02673	14.4465	2.88562	46.3832	68.2939	5.83329	18.8717	3.69123	24.2903	18.5971
PF3D7_0105200	19.94	25.8252	76.148	22.3247	74.8541	14.8315	42.3177	24.2633	68.2228	34.811
PF3D7_0105300	262.976	275.68	21.1109	334.762	1152.88	523.538	285.847	101.074	216.843	549.572
PF3D7_0105400	88.5246	82.8663	7.68136	40.9446	425.559	135.202	115.292	28.5939	67.6609	167.968
PF3D7_0105500	3.00879	6.16148	2.95246	6.95351	29.354	9.39863	9.86666	4.37709	8.06487	8.73127
PF3D7_0105600	43.0748	38.1468	47.5356	23.1277	34.059	31.2647	33.3776	14.4464	45.0317	29.2564
PF3D7_0105700	37.6561	30.3001	12.8724	18.6461	54.5947	14.2751	17.4081	8.58599	41.3876	33.5397
PF3D7_0105800	140.832	79.5944	39.2025	120.003	553.895	82.0765	105.563	15.1205	233.893	491.826
PF3D7_0105900	6.7461	16.7656	5.1524	3.95402	27.079	9.84025	6.53458	3.65213	5.79476	28.8345
PF3D7_0106000	50.1955	49.0303	14.2276	15.041	109.648	22.919	30.6139	3.39188	72.9302	229.684
PF3D7_0106100	26.2562	38.4743	69.9372	12.0884	30.7511	13.5066	34.4522	20.3516	34.0756	46.6082
PF3D7_0106200	12.521	12.1028	1.18006	19.6851	94.9923	16.6877	16.9363	3.85088	14.0508	43.0422
PF3D7_0106300	305.62	404.854	520.985	117.953	200.878	187.449	224.78	63.9352	369.921	679.732
PF3D7_0106400	75.2354	257.015	291.334	48.6864	67.2834	65.4062	204.983	421.812	32.8449	13.8438
PF3D7_0106500	8.0171	9.71145	3.00778	6.11525	33.8156	6.07531	7.39134	1.41328	13.5012	29.4343
PF3D7_0106600	2.9153	3.96233	0.654566	0.248199	19.8454	2.42513	12.9718	9.23275	8.04093	3.21037
PF3D7_0106700	98.8384	71.0555	99.4128	25.7657	28.6257	36.2672	29.5967	10.1699	79.2508	87.7822
PF3D7_0106800	63.3342	42.2666	23.4295	289.712	231.435	132.681	112.067	39.6065	126.17	235.533
PF3D7_0106900	14.5201	28.8029	5.49467	11.7606	54.5942	15.1034	14.4791	6.97681	23.2865	52.8045
PF3D7_0107000	316.392	255.375	50.1959	1326.7	968.423	608.843	574.265	165.642	439.302	675.077
PF3D7_0107100	4.89632	8.27344	5.98732	17.1819	11.9106	8.72873	14.8836	5.86288	17.4918	12.2692
PF3D7_0107200	19.5667	23.4416	11.2642	24.5717	11.3475	9.54085	34.869	10.2738	29.0933	10.693
PF3D7_0107300	7.02673	15.739	6.89311	1.9216	11.7228	7.35774	8.40636	3.66353	5.91423	4.85093
PF3D7_0107400	46.5336	57.4034	14.824	182.709	134.546	125.636	90.9041	37.5383	75.3677	114.596
PF3D7_0107500	316.473	325.808	500.126	36.5086	87.8878	174.41	102.457	88.6306	159.051	397.329
PF3D7_0107600	1.79399	10.0617	2.38894	0.519815	2.54004	0.527691	1.47464	1.28458	0.549603	1.91441
PF3D7_0107700	3.40118	4.20898	4.16421	4.68691	2.41308	8.27339	6.3847	4.3042	3.96672	4.41885
PF3D7_0107800	11.1378	14.8781	15.2953	4.32789	22.5732	2.35278	6.92819	3.26032	18.4716	43.5407
PF3D7_0107900	10.8016	26.2414	32.7018	14.1935	28.2	12.8941	30.177	19.4361	22.737	14.0093
PF3D7_0108000	519.543	372.679	328.36	1508.65	994.943	892.904	828.932	591.124	672.443	998.915
PF3D7_0108100	6.59676	13.4016	9.966	2.9628	17.5539	3.17987	7.44896	1.93379	12.856	18.2526
PF3D7_0108300	688.001	392.603	624.918	183.459	287.642	209.563	241.59	131.451	558.566	513.582
PF3D7_0108400	38.1607	69.4257	42.8257	14.0061	25.246	11.0815	57.2449	38.4677	24.5172	12.8229
PF3D7_0108500	2684.94	953.329	320.112	154.219	865.071	6019.3	574.13	403.342	2663.18	549.142
PF3D7_0108600	82.7694	102.499	18.5537	81.3851	79.1785	115.392	119.128	38.5292	115.68	68.1953
PF3D7_0108700	46.981	78.8333	64.7485	32.7879	37.781	25.0547	45.2845	17.7377	74.3759	116.476
PF3D7_0108800	45.6733	60.1219	69.6732	52.6074	78.3389	45.3764	77.513	47.7779	59.1902	58.6148
PF3D7_0108900	28.666	23.5659	0.788245	0.338737	6.18454	55.8429	2.85569	11.3262	13.6206	5.85616
PF3D7_0109000	1154.3	364.392	36.4373	33.0925	423.709	795.077	447.982	168.8	601.206	580.501
PF3D7_0109100	56.9049	26.0671	8.26851	2.22364	33.0099	48.9967	17.7101	7.1731	92.8112	67.1749
PF3D7_0109200	31.7324	41.8383	34.9628	80.9277	81.2873	28.9843	74.6008	37.7863	51.197	56.3456
PF3D7_0109300	9.36238	16.3306	9.40132	9.47764	26.941	20.2094	14.0422	11.1775	5.79476	20.879
PF3D7_0109400	115.418	200.693	148.47	220.064	110.736	422.19	246.055	261.822	148.429	127.388
PF3D7_0109500	67.3142	47.7555	126.097	200.668	65.0484	147.812	107.85	106.687	77.7213	109.141
PF3D7_0109600	12.3714	18.4131	11.5782	23.5914	12.3304	28.7697	21.3906	23.0911	14.9827	12.852
PF3D7_0109700	59.7252	147.451	127.401	16.403	52.1924	20.9267	102.291	93.3181	39.5118	15.2683
PF3D7_0109800	94.5783	81.9752	120.332	72.3934	63.4521	76.8644	100.169	37.68	85.7743	64.8127
PF3D7_0109850	15.0435	26.8282	15.9977	17.0274	25.5553	13.6202	31.8137	12.924	23.5852	40.5263
PF3D7_0109950	31.2841	83.519	47.9136	62.5052	56.0305	28.2807	76.6506	40.0056	57.9835	41.1348
PF3D7_0110000	187.872	131.675	128.65	71.7395	35.9259	465.667	107.115	161.485	145.394	48.4703
PF3D7_0110100	37.9544	33.3573	35.1126	13.2068	20.6518	13.0226	23.5948	6.473	29.153	32.4034
PF3D7_0110200	29.1344	56.4852	38.8447	68.7453	75.0419	20.036	56.9284	57.8485	23.7287	30.8325
PF3D7_0110300	5.08306	21.9906	20.193	6.07229	32.2916	12.4812	19.3973	13.906	4.8867	8.65819
PF3D7_0110400	59.3143	186.326	147.569	27.1308	26.6599	30.9579	48.8934	65.7688	49.5839	51.0696
PF3D7_0110500	23.9015	19.0645	21.7718	12.7962	15.0527	9.98247	16.7602	11.3511	31.3514	27.9065
PF3D7_0110600	109.603	154.197	119.432	33.7199	80.3604	74.8086	79.2687	42.721	173.794	114.662
PF3D7_0110700	226.145	195.03	142.629	660.863	217.404	218.761	594.407	125.161	703.293	223.261
PF3D7_0110800	356.656	319.823	268.17	135.336	130.047	256.267	189.497	127.464	211.347	195.825
PF3D7_0110900	13.3988	34.9802	47.5667	10.6585	7.69747	22.1854	27.6514	31.3158	9.46278	7.73427
PF3D7_0111000	21.491	27.7185	11.2394	8.42704	12.6618	14.9151	12.7453	3.48148	34.1352	101.429
PF3D7_0111200	4.26088	11.3917	4.30423	41.5939	49.365	7.88791	17.4834	8.34529	8.67422	9.66021
PF3D7_0111300	40.4029	48.061	22.8868	53.8771	246.373	18.6962	57.9877	20.3733	113.434	167.271
PF3D7_0111400	16.4826	17.0498	11.8329	16.2547	104.34	18.6276	16.0966	4.45245	21.3988	29.4691
PF3D7_0111500	193.83	116.266	46.6465	335.817	564.825	412.014	224.79	73.309	238.839	718.881
PF3D7_0111600	4.76537	6.90723	13.1005	19.3868	8.32707	23.6213	12.2067	10.7939	10.6337	27.6065
PF3D7_0111700	0.990422	0.640718	2.52088	0.31532	0.0773081	0	0.14879	0.780768	0.501815	0.287229
PF3D7_0111800	29.0969	50.6634	68.7963	27.4946	29.8567	8.07254	38.1616	16.7044	65.905	69.3798
PF3D7_0111900	37.0771	56.4924	35.9164	203.423	178.063	40.8318	90.9674	55.5119	72.7033	96.78
PF3D7_0112000	18.4632	26.6081	30.0374	11.8808	23.5506	12.4662	19.8461	7.64272	19.6902	19.4586
PF3D7_0112100	1.79399	6.63887	1.81677	0	0.734399	2.46755	9.55935	1.80224	0.0716879	0.206262
PF3D7_0112200	30.7599	14.8449	111.208	20.8691	43.6008	5.33429	49.9858	14.4823	110.101	177.976
PF3D7_0112300	0.635383	0.48415	0.721406	0.496397	0.414147	0.399199	0.743948	1.72404	0.896092	0.198234
PF3D7_0112400	0	0	0.0823969	0	0	0	0	0	0	0
PF3D7_0112500	0	0	0	0	0	0	0	0	0	0
PF3D7_0112600	0	0	0.213771	0.0905388	0	0.656182	0.325173	0.327457	0	0.11459
PF3D7_0112700	5.96162	12.6361	23.6784	4.76574	13.3798	20.6773	55.1888	22.4992	2.83165	17.3514
PF3D7_0112800	38.4032	78.2445	11.694	6.94882	32.6011	29.3448	55.9415	14.3287	20.9327	16.0683
PF3D7_0112900	20.0512	12.7806	4.40161	0.181078	8.31588	11.3934	9.83773	1.86944	5.3646	13.5869
PF3D7_0113000	2799.87	3196.25	12405.9	2671.07	1176.33	767.532	2095.2	6250.41	1291.04	610.972
PF3D7_0113100	4.98969	4.35495	9.9516	2.2088	6.61516	0.92689	2.92656	1.36848	3.57243	2.78179
PF3D7_0113200	45.674	25.6253	63.8888	87.7223	100.184	20.2356	128.718	36.7946	145.729	86.8823
PF3D7_0113300	314.77	314.505	176.34	8.94917	19.0507	128.872	116.45	39.3149	92.1063	11.3095
PF3D7_0113400	13.6798	17.3745	20.4587	5.18249	13.7494	19.7279	16.1156	11.5103	8.73392	8.69902
PF3D7_0113600	23.3598	15.8093	5.20368	0.394149	4.25189	9.6132	3.04289	2.3089	18.9135	2.0725
PF3D7_0113700	334.414	342.499	347.486	49.6584	70.6139	213.998	172.9	275.485	88.7371	42.4771
PF3D7_0113800	7.25059	11.3219	4.73984	0.169369	8.04527	1.15518	2.61573	1.28173	2.10284	3.42432
PF3D7_0113900	25.5464	112.418	120.543	10.3549	10.5467	26.2161	69.0202	52.3313	18.4117	7.10979
PF3D7_0114000	145.859	273.796	72.7306	19.1237	32.0216	97.3608	29.5461	82.3315	223.019	23.0879
PF3D7_0114100	0.990422	1.61961	92.3813	7.28517	10.0166	8.88715	23.0884	250.271	8.17239	12.4669
PF3D7_0114200	0.373772	0.0968299	1.35811	2.36646	2.19218	1.44086	3.14136	3.12307	2.067	1.45756
PF3D7_0114300	0.822298	0.559784	6.38087	11.0307	4.88683	2.21056	7.07346	6.14554	9.90487	5.02007
PF3D7_0114400	0.990481	0.565083	0.558916	0.474546	8.70237	0	0.203978	0.109152	0	0.223828
PF3D7_0114500	9.66187	7.84468	232.522	37.9323	51.0825	2.75322	1.79982	32.1825	0.430128	1.45907
PF3D7_0114600	1.83145	0.29049	4.60501	0.778156	1.30867	0	0.305966	0.45616	0	0.11459
PF3D7_0114700	0	0	0.708152	0.0788299	0	0	0	0.218304	0	0
PF3D7_0114800	0.41112	1.52808	13.1109	0	1.33628	0.399199	0.305966	3.23792	0	0.022918
PF3D7_0114900	0.317691	0.866171	3.54941	0	0.496965	0.228291	0.203978	1.32653	0	0.111914
PF3D7_0115000	0.523281	1.02804	4.61077	0.202929	1.20376	0.299399	0.992294	1.9953	0.143376	0.608081
PF3D7_0115050	0.598035	0.19366	0.262748	0.824992	0.911111	2.59604	0.854324	0.260256	1.68466	0.749775
PF3D7_0115100	0.728811	1.66876	0.425238	0.169369	1.99337	2.26795	0.63114	1.52528	2.07894	1.49386
PF3D7_0115150	0.149509	0.737548	0.164794	0	0.209828	0.755982	0	0.260256	0	0.022918
PF3D7_0115200	0.784892	0	1.07116	0.360589	0.104914	0.72729	0.101989	1.02147	0.0716879	0.0889959
PF3D7_0115300	0	0.0968299	0.576778	0.0788299	0	0.0997998	0.0743948	0	0.346489	0.045836
PF3D7_0115400	0.971807	0.0968299	11.1144	5.78583	1.32526	1.08407	1.51549	20.1073	0.860255	1.15427
PF3D7_0115500	0	0.640718	0.244886	0.0452694	0	0.456583	0.509944	0.173504	0	0.0660779
PF3D7_0115600	6.48484	7.18276	45.1639	3.57233	4.05308	6.53065	4.72151	10.6908	5.00618	2.61718
PF3D7_0115700	23.6778	16.767	6.01613	15.7528	29.6638	37.4935	28.4364	10.0555	27.6236	42.015
PF3D7_0200100	44.4399	48.0827	22.0029	31.2917	70.5424	74.5416	67.7245	28.5116	60.0026	133.771
PF3D7_0200200	1.13999	0.957702	4.24891	1.12704	0.596369	4.83529	1.26228	3.31082	4.00255	1.11646
PF3D7_0200300	0.242937	0	0	0	0	0.0997998	0	0.218304	0	0.068754
PF3D7_0200400	0.0747544	0.0968299	2.12446	0.529958	0.0773081	0.656182	0.501557	2.11015	0.215064	0.378901
PF3D7_0200500	0.149509	0.0968299	0.164794	0.0905388	0	0.299399	0.203978	0	0.489865	0.155074
PF3D7_0200600	0.541955	0	1.31835	0.15766	0	0	0.101989	0.173504	0.274801	0.134832
PF3D7_0200700	0.149509	0	6.11293	0.981085	0.0773081	0.0997998	0.223184	1.88899	0.286752	0.266988
PF3D7_0200800	0	0	0	0	0	0.299399	0	0	0	0.0889959
PF3D7_0200900	0	0.0915312	1.56554	0.0452694	0	0.1996	0	0	0	0.155074
PF3D7_0201000	0	0.0968299	0.329588	0.15766	0.104914	0	0	0	0	0
PF3D7_0201100	0	0	0	0	0	0	0	0	0	0
PF3D7_0201200	0.0747544	0	1.61452	0.439419	0.287136	0.1996	0.611933	0.523361	0.0716879	0.198234
PF3D7_0201300	0	0.0968299	3.29357	0.23649	0	0	0.101989	0.607264	0.35844	0.045836
PF3D7_0201400	0.242937	0.29049	1.8548	0.181078	0.601879	0.82709	0.305966	1.12778	0.143376	0.226504
PF3D7_0201500	62.7541	45.8647	227.376	85.4286	150.68	62.9785	75.6355	136.074	82.5126	139.286
PF3D7_0201600	161.833	160.664	896.331	80.9453	43.3193	89.5913	121.769	447.265	68.0196	45.0371
PF3D7_0201700	331.985	313.718	247.487	1.18401	31.3534	63.7133	93.4902	81.678	126.91	12.2044
PF3D7_0201800	605.78	850.956	1562.94	71.3758	75.976	544.528	643.233	1434.02	153.435	47.0773
PF3D7_0201900	174.473	61.2834	676.728	252.414	195.723	71.5688	146.504	487.777	117.675	69.5969
PF3D7_0202000	2499.76	3602.66	7473.8	643.179	318.745	1682.38	762.034	1724.97	875.172	504.059
PF3D7_0202100	901.688	823.408	78.3261	28.9435	444.772	408.701	745.342	127.213	310.753	458.714
PF3D7_0202200	811.033	1286.53	559.542	8.4653	64.8443	589.738	694.055	444.03	112.131	29.2877
PF3D7_0202300	1.60719	3.8732	16.5335	4.82041	5.99118	0.328091	5.71867	12.792	6.53554	1.31586
PF3D7_0202400	260.603	195.239	417.872	316.951	446.012	103.386	382.41	278.621	394.651	365.151
PF3D7_0202500	11814.8	8563.42	4377.44	206.269	2264.28	11004.3	5431.53	12001.4	4377.92	2149.12
PF3D7_0202600	33.4698	23.9277	44.1809	20.421	44.4125	10.0124	26.8622	8.5522	55.1159	58.7172
PF3D7_0202700	14.1653	18.2407	11.4716	14.6211	30.4475	11.2512	16.5717	9.4091	31.3633	35.092
PF3D7_0202800	8.22281	12.888	1.99712	10.2113	45.5495	6.24746	16.9196	3.13732	13.071	24.184
PF3D7_0202900	7.8862	14.1324	1.86574	6.774	35.8697	6.81756	11.3832	2.89376	5.89035	21.8312
PF3D7_0203000	119.844	141.444	15.5016	30.5291	176.811	72.7228	43.2732	28.2721	268.326	113.591
PF3D7_0203100	45.3741	26.741	8.20167	3.35381	50.7023	36.2635	14.7573	8.54158	59.2376	54.287
PF3D7_0203200	18.8927	33.4623	31.1466	2.93781	32.8935	11.5805	16.5162	10.7185	2.3418	25.1772
PF3D7_0203300	11.6799	40.9895	28.7295	7.52248	43.4568	12.2217	26.2246	16.7663	19.3437	25.8631
PF3D7_0203400	78.1906	120.697	28.2725	309.303	171.645	105.125	158.781	56.0913	161.142	246.234
PF3D7_0203500	0.0747544	0	0.296168	1.38851	1.23136	2.03966	0.371974	0.347008	0.215064	0.617619
PF3D7_0203600	3.15824	5.26881	3.04581	2.84257	11.0105	1.12649	3.01773	1.13063	6.54747	12.5842
PF3D7_0203700	183.549	207.566	201.824	63.224	35.832	120.295	117.268	107.666	145.812	51.1483
PF3D7_0203800	20.2207	32.916	13.9839	20.0845	18.664	10.9106	30.9934	8.60309	37.863	24.6441
PF3D7_0203900	29.6396	14.0052	15.2861	105.752	60.7019	43.9879	72.9748	10.4355	87.1724	61.7773
PF3D7_0204000	1.56978	2.6703	1.74993	1.56802	0.519061	2.60976	1.68105	0.847969	2.62855	7.28257
PF3D7_0204100	45.6352	41.728	8.40276	23.6163	68.7373	50.0209	24.2957	3.49002	88.0562	346.674
PF3D7_0204200	407.469	476.691	316.935	226.267	607.049	419.145	526.362	607.953	460.449	385.619
PF3D7_0204300	61.2754	65.2501	98.7606	10.3049	23.1255	8.70004	28.2357	12.7191	41.4714	50.7323
PF3D7_0204400	4.67188	7.41497	8.17977	1.48218	5.37277	0.656182	6.87653	2.54676	6.32047	2.88767
PF3D7_0204500	45.3173	36.0747	34.8505	27.3401	20.7734	20.4864	37.8722	16.8144	47.983	36.2731
PF3D7_0204600	10.2408	11.2116	19.8496	8.66197	33.7604	5.29063	14.58	6.80045	20.0965	18.5141
PF3D7_0204700	221.62	375.824	399.913	123.318	129.158	179.773	210.721	141.639	160.401	181.695
PF3D7_0204800	6.57809	13.2224	8.74618	4.8844	14.0917	4.44982	12.1872	2.49911	21.1121	19.347
PF3D7_0204900	17.4735	30.7886	15.5079	28.6132	39.6966	13.6339	50.0605	7.44436	55.4624	42.1233
PF3D7_0205000	3.43852	24.2384	11.236	1.70226	11.5019	2.76695	5.14029	1.99815	1.88777	2.6871
PF3D7_0205100	24.2572	38.062	31.773	13.469	26.9522	10.6823	22.3144	10.4497	28.8901	10.5982
PF3D7_0205200	5.41955	3.27247	1.11322	2.98621	11.2148	3.90716	6.92685	2.71741	2.79581	3.93037
PF3D7_0205300	3.36389	11.5112	3.845	3.50446	7.47657	2.76695	7.25446	3.94049	4.94644	1.90672
PF3D7_0205400	42.2522	54.2041	74.9668	22.1763	11.8665	38.1559	26.0607	15.0089	19.511	24.3927
PF3D7_0205500	147.821	275.788	195.724	513.486	175.181	155.418	293.495	422.425	127.891	80.988
PF3D7_0205600	31.7135	22.2199	14.7588	49.0737	41.0554	36.13	46.3199	8.50779	55.4623	66.3572
PF3D7_0205700	66.0782	196.42	126.606	19.4978	84.4785	21.2685	169.472	104.891	31.8651	34.6054
PF3D7_0205800	39.4319	53.7027	34.7629	247.493	287.915	86.6198	104.179	48.379	77.5303	165.706
PF3D7_0205900	463.091	271.295	453.643	461.71	352.704	223.042	639.464	72.4944	1075.26	799.964
PF3D7_0206000	62.0609	43.6358	38.257	12.2975	32.5349	25.7433	19.5174	13.3463	41.5788	48.4303
PF3D7_0206100	100.765	182.156	86.9547	150.856	117.036	128.032	176.278	142.149	132.777	73.8891
PF3D7_0206200	198.579	106.717	18.057	5.34641	60.5317	87.4358	51.1134	15.3343	123.661	143.426
PF3D7_0206300	179.83	222.022	128.384	53.7505	71.6626	65.1405	60.5393	60.6388	130.83	51.8342
PF3D7_0206500	72.2835	43.0928	48.4195	22.9731	44.2304	33.7772	19.3016	10.7267	28.3764	70.8624
PF3D7_0206600	7.92355	30.2553	21.0279	3.18758	7.42687	13.2521	47.9672	12.7167	2.32985	2.35822
PF3D7_0206700	67.4258	145.746	70.7219	9.25599	51.7069	37.1043	65.5588	13.9654	75.6541	66.8813
PF3D7_0206800	6730.81	1219.68	75.3892	3183.62	12417.7	22743.7	1970.79	554.253	8802.53	19300.3
PF3D7_0206900	874.551	236.497	24.3728	249.474	1129.62	1644.01	596.038	154.658	565.482	608.577
PF3D7_0207000	1472.06	451.655	42.0858	1641.37	2793.24	3289.86	949.736	191.315	2400.49	4222.53
PF3D7_0207100	472.189	214.273	35.6168	112.962	317.979	298.906	212.206	44.2467	696.73	462.817
PF3D7_0207200	9.69869	9.04133	4.74964	4.37786	27.9238	19.3786	15.5791	9.01405	4.39684	12.0177
PF3D7_0207300	5.23269	2.08257	0.574474	0.801574	3.2082	3.06634	3.82039	2.46285	3.23788	1.76352
PF3D7_0207400	185.833	81.8355	5.24978	180.741	304.269	163.7	222.257	14.1947	413.292	710.992
PF3D7_0207500	253.147	89.2717	9.00778	192.803	659.395	153.747	209.782	10.1732	565.282	1365
PF3D7_0207600	1782.11	760.819	31.3224	1383.67	3599.55	1021.82	1281.26	54.1229	2882.38	7361.61
PF3D7_0207700	242.947	132.851	6.45635	188.975	541.835	235.646	283.462	7.41381	491.645	1031.29
PF3D7_0207800	153.671	95.532	7.63008	73.722	241.939	99.0725	97.7878	7.05825	229.221	698.203
PF3D7_0207900	10.1662	12.3147	1.47623	4.34348	10.1768	23.9108	6.98581	0.93757	12.6409	67.7791
PF3D7_0208000	107.849	49.5429	14.3953	15.5468	279.252	35.2093	43.0847	6.7585	89.5497	264.765
PF3D7_0208100	124.162	87.299	15.2083	181.072	164.801	51.4131	157.045	19.7444	232.949	414.526
PF3D7_0208200	162.637	342.566	311.372	66.9208	75.1802	89.6275	215.141	202.551	80.565	45.3711
PF3D7_0208300	38.7199	46.5806	40.9455	6.72247	31.7672	16.3609	14.8641	17.9108	8.02902	17.0455
PF3D7_0208400	117.039	156.964	85.977	38.8118	119.675	29.3685	43.6463	42.8652	111.606	171.838
PF3D7_0208500	15.6792	27.0825	9.02909	37.2145	84.5723	22.9901	44.2288	19.0333	33.2989	29.9555
PF3D7_0208600	42.2721	22.4685	14.9525	121.467	142.011	33.8046	86.4871	18.2802	120.161	156.79
PF3D7_0208700	63.1838	202.175	198.12	168.7	156.113	89.9519	198.478	237.578	83.2772	87.7543
PF3D7_0208800	16.4822	40.9635	30.4921	6.89497	15.2182	9.59823	20.3547	24.8123	11.3864	11.507
PF3D7_0208900	0.710137	0.661913	2.2979	0.0452694	0.392051	0.0997998	0.584339	0.414209	2.00725	1.18638
PF3D7_0209000	1.21468	6.20532	5.2371	0.362155	1.20376	1.85378	2.34574	1.48333	1.66076	0.455684
PF3D7_0209100	87.1216	113.014	97.033	33.0439	34.5619	49.2948	50.8471	13.6408	74.83	117.257
PF3D7_0209200	119.266	227.85	232.823	241.494	179.576	63.984	230.208	223.579	146.805	88.8298
PF3D7_0209300	17.8843	53.7031	39.7931	138.965	120.972	16.4557	67.3299	63.3476	33.1317	24.3143
PF3D7_0209400	73.8549	122.488	110.415	63.244	70.1168	27.8815	133.912	39.2298	119.611	55.4618
PF3D7_0209500	44.8883	12.7503	3.13685	0.497963	72.7334	28.151	29.0392	5.58593	39.4639	29.1551
PF3D7_0209600	65.7819	38.7185	7.43878	27.4463	108.687	34.2538	40.8166	7.54536	74.5671	239.593
PF3D7_0209700	156.937	303.442	351.412	37.4156	96.7761	79.201	139.507	79.1218	116.922	105.612
PF3D7_0209800	1520.58	1313.46	2242.81	1587.26	827.09	1213.81	1736.69	1193.46	1627.55	904.887
PF3D7_0209900	1.1586	3.81636	4.08585	0.259907	0.811707	1.41216	2.36495	6.87335	1.09921	0.450332
PF3D7_0210000	135	217.424	290.185	140.624	130.268	85.8264	253.812	164.239	214.645	175.456
PF3D7_0210100	1472.62	2139.75	2226.77	4257.72	971.395	3542.16	2413.99	6565.77	1500.23	1702.76
PF3D7_0210200	80.0404	74.6171	21.2999	131.183	150.455	57.1154	127.335	14.558	144.785	216.623
PF3D7_0210300	43.0568	58.9551	43.1979	144.105	53.6233	37.9064	81.9312	25.8789	109.575	114.389
PF3D7_0210400	24.7061	40.5487	28.7761	220.891	168.439	28.9394	103.089	55.2512	105.333	62.4106
PF3D7_0210500	11.3805	9.28704	9.57591	1.98872	6.61516	5.91812	5.14272	3.81994	6.38021	5.79441
PF3D7_0210600	487.326	146.955	18.3474	19.7397	662.744	680.227	233.297	43.1352	340.168	734.169
PF3D7_0210700	12.0159	11.136	4.38202	0.553375	8.349	14.4173	6.21293	1.32938	7.70639	28.0366
PF3D7_0210800	46.5871	83.1795	80.6753	2.57722	15.6654	23.2172	34.3727	33.8092	3.85918	6.58316
PF3D7_0210900	221.58	421.249	458.844	137.052	279.991	52.5857	280.773	143.371	337.924	192.947
PF3D7_0211000	12.3896	28.9262	19.2187	4.95465	14.5223	12.0084	24.6886	38.8929	1.06337	5.34559
PF3D7_0211100	4.29805	3.07352	12.5635	0.687617	2.01547	5.27691	1.50224	4.2594	2.58075	4.09045
PF3D7_0211200	30.8538	36.3508	29.7753	135.301	200.587	55.899	71.5787	36.1576	67.3865	163.378
PF3D7_0211300	11.213	15.3179	8.79055	28.9887	33.0925	11.3672	24.5966	9.49301	28.9738	19.203
PF3D7_0211400	15.2683	21.6654	11.6819	3.97901	5.78141	8.62769	14.9864	5.22791	13.5728	3.47317
PF3D7_0211500	19.7901	10.5564	3.27053	10.2667	31.6901	16.9572	8.998	2.56346	18.1728	63.3315
PF3D7_0211600	23.4903	28.1178	1.83693	37.2238	81.6797	83.3365	27.8083	23.3855	11.47	63.6183
PF3D7_0211700	35.8994	29.4407	11.7845	56.4409	58.5485	20.9929	55.4477	14.2644	83.564	92.8559
PF3D7_0211800	518.993	597.02	805.009	471.31	192.053	267.058	574.038	498.248	521.421	307.553
PF3D7_0211900	22.4069	32.6265	14.3987	26.3076	76.251	17.2728	42.8279	8.53019	57.3382	62.9042
PF3D7_0212000	12.278	29.2302	11.9562	24.4897	37.9848	21.0951	36.9818	7.13076	39.7986	45.1071
PF3D7_0212100	57.1848	58.0745	62.6436	44.863	59.8078	23.5889	50.3948	13.0694	84.7468	103.268
PF3D7_0212200	26.6673	43.444	63.7971	47.9694	33.7607	27.0457	46.3938	53.5695	28.2569	32.9144
PF3D7_0212300	503.559	364.687	675.913	368.677	189.955	306.792	439.378	179.413	591.424	271.143
PF3D7_0212400	64.0977	92.0441	94.0956	21.413	67.0684	18.2696	51.155	45.3167	55.2234	59.7366
PF3D7_0212500	116.254	170.785	90.0795	48.8474	94.2201	75.9824	56.6521	79.1254	81.9628	113.17
PF3D7_0212600	1143.35	161.949	12.1919	26.331	254.53	739.726	291.721	56.8554	621.171	316.339
PF3D7_0212700	8.70844	16.4736	21.9066	7.35937	19.8731	5.96054	15.8948	14.9274	7.71838	10.4326
PF3D7_0212800	22.2572	19.5486	18.0369	12.815	15.1686	31.1587	13.3573	2.50196	29.4397	29.2025
PF3D7_0212900	164.024	121.731	21.1063	140.034	537.521	96.9566	192.774	24.9332	357.064	373.558
PF3D7_0213000	27.3218	42.0455	13.6698	130.425	141.227	41.478	79.2742	50.0697	63.4795	71.0746
PF3D7_0213100	245.333	319.038	307.788	223.123	92.4817	145.998	276.645	367.158	265.293	123.365
PF3D7_0213200	6.61532	26.2564	12.6113	7.677	21.6234	7.4725	18.6185	7.71847	8.4472	17.992
PF3D7_0213300	9.92348	13.9903	4.87179	20.1502	30.4972	9.84025	34.3396	11.2142	28.0538	11.8311
PF3D7_0213400	46.5515	44.7095	34.4678	239.423	115.407	118.118	116.492	54.65	105.393	131.915
PF3D7_0213500	43.4305	41.7058	53.2665	46.4031	38.7801	52.2638	55.1169	29.7013	50.8027	33.9932
PF3D7_0213600	8.22257	23.9277	14.4535	2.89254	6.8802	11.2674	8.58274	5.20266	8.99679	5.71797
PF3D7_0213700	51.2801	92.7525	104.868	145.238	39.8791	52.3212	136.661	245.379	68.892	19.924
PF3D7_0213800	0.822298	4.32846	5.15644	0.529958	2.72777	2.13945	1.28987	1.21453	1.88777	0.903339
PF3D7_0213900	135.914	128.927	59.8836	57.2509	34.3573	48.3791	61.6152	41.5476	58.1386	30.7904
PF3D7_0214000	307.02	308.412	547.123	249.522	121.404	165.835	342.646	231.903	403.029	117.014
PF3D7_0214100	160.04	275.387	228.1	27.4745	59.7528	144.637	79.0328	42.005	52.547	536.724
PF3D7_0214200	143.152	154.631	99.4036	313.856	209.098	168.713	296.653	133.935	291.889	149.85
PF3D7_0214300	72.0047	209.59	119.405	21.6962	57.5655	50.6071	41.2015	49.574	57.6606	19.2037
PF3D7_0214400	215.785	289.859	266.746	33.6113	71.199	71.7035	132.26	106.026	176.901	39.8965
PF3D7_0214500	8.11023	8.16217	14.6799	0.913964	1.17064	9.19903	0.835117	12.1314	1.38596	1.15159
PF3D7_0214600	845.695	305.508	36.4483	9.74537	580.831	424.683	187.237	84.1244	914.814	606.409
PF3D7_0214700	107.046	60.9393	10.7998	4.53708	243.729	96.52	69.5312	10.1198	54.6138	84.2442
PF3D7_0214800	84.2061	66.5623	83.8686	9.66177	64.1701	50.9814	32.4662	21.7425	60.3847	46.9008
PF3D7_0214900	648.232	421.952	45.3961	82.9077	1885.85	311.895	156.473	66.3895	1282.79	994.827
PF3D7_0215000	136.477	246.333	132.996	51.5244	63.7617	90.31	78.508	34.4116	132.467	111.099
PF3D7_0215100	93.7382	131.66	97.2382	87.4424	118.717	86.2669	142.418	79.9045	129.683	157.031
PF3D7_0215200	6.8397	7.92851	4.55085	1.78423	7.47657	4.43485	4.97229	4.13639	6.11733	4.86198
PF3D7_0215300	142.398	108.643	144.143	3.52788	40.6684	34.2987	54.5364	21.0925	26.3451	52.0207
PF3D7_0215400	117.881	232.903	215.343	22.0812	68.7922	39.5257	65.0571	47.5791	123.625	206.941
PF3D7_0215500	49.3349	56.387	62.9594	6.53199	24.8704	15.303	14.3566	12.2186	30.3119	42.9817
PF3D7_0215600	41.487	63.5601	58.8833	43.1757	62.9659	20.9517	55.669	39.5939	65.415	53.6024
PF3D7_0215700	282.593	262.763	508.342	115.34	53.3147	103.466	200.755	43.9294	321.424	186.652
PF3D7_0215800	19.996	23.3173	10.2287	31.2683	33.2637	7.24545	35.7258	4.64551	44.554	57.4783
PF3D7_0215900	5.53165	16.8036	2.21319	11.9331	69.0117	9.64065	17.7509	2.76506	6.63111	22.6459
PF3D7_0216000	38.9273	68.2114	38.9461	12.1539	49.9509	25.3429	22.5051	15.006	63.2163	26.0184
PF3D7_0216100	10.9882	21.5214	11.5229	13.8624	12.0653	5.3056	14.754	6.58785	15.0066	16.4091
PF3D7_0216200	36.6272	93.8592	73.5223	14.0052	10.1437	9.94253	21.802	28.0563	19.0211	14.2063
PF3D7_0216300	30.8528	56.3138	23.7211	16.1079	7.27236	5.90564	17.2534	12.689	16.7391	13.6197
PF3D7_0216400	19.4539	18.6348	9.19562	19.2784	65.2902	21.7813	26.6834	4.4496	25.4133	53.0978
PF3D7_0216500	10.4279	11.1706	7.32008	3.5856	24.5004	4.47727	6.10742	3.43383	14.4331	33.0098
PF3D7_0216600	266.805	167.959	110.724	62.6038	221.833	230.97	140.215	51.1673	190.043	240.954
PF3D7_0216700	655.144	601.137	60.8522	145.589	861.797	278.648	246.22	104.016	1185.83	304.699
PF3D7_0216800	13.8475	14.1285	0.817056	8.02275	37.5932	13.0763	9.00286	25.9222	28.0657	75.2548
PF3D7_0216900	9.4561	8.32788	5.37655	3.666	14.8483	6.31856	7.80525	0.88992	10.6814	14.9889
PF3D7_0217000	9.92331	61.2028	12.0386	5.4682	27.9796	74.7712	15.6476	11.6337	9.98845	14.1838
PF3D7_0217100	161.914	115.183	37.4388	202.89	155.078	116.193	219.386	31.499	320.396	231.012
PF3D7_0217200	6.26022	7.41257	2.42927	12.9845	3.51193	2.58107	2.87137	3.26032	4.28931	4.25088
PF3D7_0217300	51.6518	168.503	88.3647	31.4988	298.2	50.4575	131.798	73.7452	18.352	61.0384
PF3D7_0217400	17.9589	84.9917	64.9524	84.9729	203.02	51.0401	78.1009	74.4246	23.3583	53.4773
PF3D7_0217500	185.478	275.702	15.8629	27.2567	257.385	456.301	101.088	26.3473	467.724	400.161
PF3D7_0217600	24.7987	59.4542	72.2466	9.4971	24.7932	10.852	21.6305	11.9078	33.3348	76.8583
PF3D7_0217700	73.6653	98.5008	90.7116	27.4793	40.3536	11.3821	58.1723	60.0201	36.8953	7.22335
PF3D7_0217800	876.669	1319.11	1724.69	5111.22	1454.64	2083.43	1952.03	6148.76	1047.92	1073.53
PF3D7_0217900	64.3985	61.2843	17.2117	107.367	229.168	46.8098	114.839	34.9439	161.298	202.33
PF3D7_0218000	122.22	78.7788	38.3641	287.275	203.085	194.932	194.775	42.1557	194.919	243.668
PF3D7_0218100	12.9693	36.3696	2.0507	21.09	74.0421	53.3467	18.4435	10.6098	13.7879	44.9984
PF3D7_0218200	50.7936	41.0175	22.0213	20.4357	46.2399	22.3776	12.9709	24.9878	22.7489	44.3331
PF3D7_0218300	26.4244	49.9619	32.9328	46.1497	83.9651	46.0626	50.3402	38.6294	52.5352	63.5402
PF3D7_0218400	42.9811	77.7065	88.5341	7.46624	7.47111	18.3956	36.1668	14.0098	18.8061	15.8966
PF3D7_0218500	166.973	268.168	232.13	349.404	147.562	206.051	243.604	435.254	143.877	170.562
PF3D7_0218600	37.7112	53.6801	99.7983	30.0132	43.7225	19.2663	31.9714	35.5752	53.8613	93.9189
PF3D7_0218700	139.614	225.101	200.912	37.741	142.496	44.3859	104.264	133.786	104.879	80.703
PF3D7_0218800	22.6116	52.7199	72.0063	18.6461	48.1779	39.7414	62.8535	97.2418	20.5863	28.9805
PF3D7_0218900	1.34546	1.37827	1.69692	0.0452694	0	0.598799	0.0743948	1.95904	0.346489	0.177992
PF3D7_0219000	0.915667	0.279892	0.659175	0.0452694	0.392051	1.3972	0.101989	0.694016	0	0
PF3D7_0219100	12.6705	15.488	20.3607	8.82119	5.32313	14.4759	12.0192	20.4221	12.1033	5.69423
PF3D7_0219200	1397.24	1804.81	1516.6	6889.62	2011.37	4577.66	2195.01	7517.47	860.289	2144.29
PF3D7_0219300	12.4645	22.4309	18.3169	12.5638	42.1095	9.81156	19.5304	30.3623	12.0793	16.0306
PF3D7_0219400	656.392	548.579	510.912	2750.91	2274.28	2119.14	893.432	1572.22	463.736	1611.62
PF3D7_0219500	56.5685	54.9114	21.5621	96.9965	96.1415	105.114	89.4787	26.0887	84.8065	103.867
PF3D7_0219600	106.073	52.8948	25.4918	194.773	161.432	50.1743	162.841	15.8984	266.858	219.751
PF3D7_0219700	188.951	374.511	57.3373	4.0477	38.9243	82.4931	178.124	37.9815	78.1034	7.92496
PF3D7_0219800	75.293	66.6712	41.3777	12.9633	109.67	36.0077	31.2283	9.99358	63.3956	104.105
PF3D7_0219900	40.9433	54.9311	58.9737	0.915531	12.4241	50.3477	20.9545	24.6999	3.1184	20.4959
PF3D7_0220000	2410.72	1010.58	509.472	769.637	1025.01	877.935	771.408	160.839	1604.47	1207.6
PF3D7_0220100	102.895	123.588	152.366	21.2514	38.0679	32.1068	48.581	55.4023	67.4818	22.012
PF3D7_0220200	322.644	453.719	797.874	304.959	701.27	241.964	497.031	835.08	519.712	248.471
PF3D7_0220300	16.5579	11.2405	44.5059	13.4075	42.6618	14.2028	16.9028	87.4683	16.7032	20.4108
PF3D7_0220400	9.97903	14.4499	5.61509	0.124099	6.81397	6.73273	4.81268	2.45715	7.14484	3.65267
PF3D7_0220500	120.202	28.7051	58.3964	8.8103	483.584	97.5429	55.0872	39.7976	109.108	186.773
PF3D7_0220600	69.7813	88.2454	359.629	132.339	136.114	71.237	121.413	312.794	64.2801	127.672
PF3D7_0220700	19.6223	41.0054	34.1538	4.9671	7.32206	12.1681	31.1775	28.4554	17.3364	3.92234
PF3D7_0220800	218.442	101.377	20.5503	27.7625	461.256	67.9873	56.6527	8.21697	253.272	789.917
PF3D7_0220900	0.149509	0.382021	1.4987	0.135808	1.23136	0.498999	0.278372	0.43376	0.0716879	0.666131
PF3D7_0221000	0.149509	0.963	1.23365	0.259907	1.07124	0	1.44705	0.260256	0	0.312824
PF3D7_0221100	0	0.0915312	0.247191	0.124099	0.287136	0.228291	0	0.086752	0	0.223828
PF3D7_0221200	13.5863	14.5789	99.5222	23.3785	53.2911	4.39368	22.7294	69.5812	19.9531	12.7595
PF3D7_0221300	0	0.0968299	0.213771	0	0.104914	0	0.101989	0.260256	0	0.0660779
PF3D7_0221400	0.448526	0.0968299	3.26015	0.440985	0.441753	0	0.556745	2.0177	0.621291	0.068754
PF3D7_0221500	0.0747544	0.672511	14.9242	0.950657	2.66705	0.784674	0.278372	6.29095	1.24258	0.0889959
PF3D7_0221600	0	0.0968299	0	0.0452694	1.20376	0	0.611933	0.173504	0.346489	0.022918
PF3D7_0221650	0	0	0.329588	0	0	0.228291	0	0	0.0716879	0
PF3D7_0221700	52.2688	41.4308	47.6871	3.90092	33.5838	28.5439	23.5343	25.6285	26.2017	26.7618
PF3D7_0221800	4.27938	9.06637	4.707	0.338737	1.86085	1.51196	11.0148	4.461	0.764667	0.435442
PF3D7_0221900	0.971748	0.672511	1.34947	0.124099	0.154616	0.556382	0.305966	0.109152	0	0.111914
PF3D7_0222000	0	0	0	0	0	0	0	0	0	0.022918
PF3D7_0222100	1.38287	2.1741	115.818	3.65429	11.1375	4.47975	5.29151	243.962	1.99531	4.19852
PF3D7_0222200	0	0.559784	0.180351	0	0.0773081	0	0.101989	0	0	0.022918
PF3D7_0222300	5.23245	12.257	8.89484	0.597079	0.574273	1.45458	2.67092	3.87044	0.692979	0.513733
PF3D7_0222400	0	0	1.12014	0.0788299	0	0	0	0	0	0.045836
PF3D7_0222500	0	0	0	0.124099	0	0	0	0	0	0
PF3D7_0222600	0.224263	0.968299	2.15788	0.124099	0.209828	0.228291	0.101989	0.173504	0.0716879	0.111914
PF3D7_0222700	0.299018	0.0968299	8.12387	0.0452694	0.0773081	0	0.0743948	0.086752	0	0
PF3D7_0222800	0	0.0968299	2.73466	0.124099	0.182222	0	0.0743948	0.764066	0.0716879	0.022918
PF3D7_0222900	0	0	0.296168	0	0	0	0	0.327457	0	0.022918
PF3D7_0223100	0.822298	0.0968299	30.1861	2.96354	0.364445	0.399199	0.873531	9.70276	0.776617	0.645889
PF3D7_0223200	0	0	1.81273	0	0	0	0	0	0	0
PF3D7_0223300	0.149509	0	0.0979545	0	0.104914	0	0.584339	1.24263	0	0.045836
PF3D7_0223400	7.23232	2.83601	40.605	11.6247	6.27849	11.2387	5.17627	14.0546	5.04201	3.51935
PF3D7_0223500	61.2962	28.8159	23.8093	35.8616	96.2413	73.243	57.5048	17.844	44.0401	112.655
PF3D7_0300100	274.659	127.209	39.0902	150.479	334.453	218.032	169.561	60.6045	163.34	372.498
PF3D7_0300200	22.9493	5.778	228.227	35.7968	22.4025	9.67058	3.93319	17.7903	1.61297	2.40556
PF3D7_0300300	0.0747544	0.565083	0.146932	0.0452694	0.104914	0	0	0	0	0
PF3D7_0300400	0.224263	0.0968299	4.38029	0.608788	0.182222	0.0997998	0.713922	1.58394	0.0716879	0.223828
PF3D7_0300500	0.149509	0.0968299	0.988763	0	0.0773081	0	0	0	0.0716879	0
PF3D7_0300600	0	0	0	0	0	0	0	0	0	0
PF3D7_0300700	0	0	0.906366	0	0.104914	0.0997998	0.203978	0.195904	0.0716879	0.0889959
PF3D7_0300800	0.392446	0.0968299	3.95275	0.31532	0.756495	0.884474	0.278372	3.49818	0	0.47325
PF3D7_0300900	0.0747544	0	0.458657	0.202929	0.182222	0.0997998	0.352767	1.25933	0.143376	0.111914
PF3D7_0301000	11.9784	8.79084	1.45837	0	1.87192	0.328091	0.509944	0.391809	0.274801	0.068754
PF3D7_0301100	0.560628	1.65816	0.278306	0	0.336839	1.497	1.42784	0.173504	0.824404	0.15775
PF3D7_0301200	68.2092	89.7571	32.3002	1.6297	22.6176	12.5074	44.4503	7.58692	33.0598	13.9322
PF3D7_0301300	31.0586	63.4964	127.343	2.53195	25.1244	11.9373	59.4643	25.7441	12.2944	36.4513
PF3D7_0301400	3.28902	10.9765	36.5301	4.25062	9.61348	1.55438	5.41866	11.5914	4.69555	9.27527
PF3D7_0301500	49.4276	102.026	93.8225	9.3918	39.2049	26.5442	43.9921	34.3684	8.59059	19.1754
PF3D7_0301600	296.739	246.487	566.423	27.7982	36.4722	67.4508	148.209	74.3602	103.206	35.7077
PF3D7_0301700	183.107	67.5142	365.137	196.398	240.279	164.763	152.834	338.128	157.749	265.228
PF3D7_0301800	792.055	699.893	50.3451	9.78982	184.24	950.833	364.529	83.7049	222.482	159.253
PF3D7_0301900	4.07379	7.91407	8.2685	3.80338	5.06905	9.39988	1.55986	7.08026	0.860255	2.02515
PF3D7_0302000	154.734	140.372	188.137	123.631	64.1377	74.7499	154.834	64.4855	174.786	110.747
PF3D7_0302100	86.4109	71.7921	126.099	37.9079	25.6878	26.9509	36.9283	22.2737	77.1719	84.3237
PF3D7_0302200	168.736	53.5148	4.673	18.3988	130.623	45.4463	20.7386	8.68168	76.9564	127.778
PF3D7_0302300	25.6949	10.2442	20.2276	0	0.568763	2.48127	0.250778	1.67639	1.66076	0.93161
PF3D7_0302400	1.1586	0.559784	0.0979545	0.135808	1.93816	2.85178	0.611933	1.41613	0.346489	0.287229
PF3D7_0302500	524.078	485.288	37.2498	102.644	898.601	810.372	200.477	73.8408	753.004	3185.58
PF3D7_0302600	12.6142	6.18557	6.78478	14.6835	30.4529	6.90364	11.4135	5.30042	26.3931	36.9151
PF3D7_0302700	26.2943	23.1458	14.979	102.671	89.3331	41.7337	44.3266	27.4898	29.6668	59.1493
PF3D7_0302800	41.1306	52.5865	81.3875	6.48128	60.9111	19.1541	38.3708	30.5208	11.243	19.0457
PF3D7_0302900	226.997	194.753	328.456	165.725	199.263	124.66	204.785	80.6768	280.932	314.462
PF3D7_0303000	21.8272	15.7217	23.3564	8.38491	13.1918	8.79984	17.8004	5.76228	26.2855	21.147
PF3D7_0303100	30.7043	16.913	21.4376	4.89842	55.7874	15.4715	14.9758	3.69693	22.6055	74.8115
PF3D7_0303200	388.79	161.37	62.2218	63.9891	544.901	129.684	152.205	39.8187	559.879	551.961
PF3D7_0303300	159.93	324.452	229.278	166.218	86.7932	91.5487	257.686	329.54	157.247	80.4539
PF3D7_0303400	18.5757	36.3334	14.7105	12.0229	42.9215	30.2181	18.9978	5.80993	19.1048	110.145
PF3D7_0303500	17.3048	35.2814	13.505	22.5056	57.3775	11.8088	26.9391	17.0962	31.9487	55.689
PF3D7_0303600	2.01831	3.78312	14.8839	4.93742	1.42466	2.25298	4.53322	6.00868	3.69192	1.70698
PF3D7_0303700	142.347	98.3828	65.7516	190.14	166.287	127.64	185.302	42.2359	222.136	197.049
PF3D7_0303800	25.3595	27.3644	28.8816	18.5276	99.7685	15.0311	34.6359	14.029	43.598	50.2634
PF3D7_0303900	20.0151	23.6357	11.1806	13.8985	20.7181	42.5708	24.8038	9.86526	19.5587	13.9212
PF3D7_0304000	16.5577	4.21428	1.32699	1.04977	5.96358	7.33029	3.22766	1.78554	5.19734	4.63129
PF3D7_0304100	163.204	50.6894	19.8139	4.27091	128.588	60.2491	30.6843	8.28663	96.3478	201.448
PF3D7_0304200	214.186	202.987	267.224	73.6811	350.927	157.105	342.458	220.847	250.87	124.349
PF3D7_0304300	5.83055	7.55854	2.50706	5.57902	23.2248	4.50596	2.93495	4.13924	6.10541	13.8274
PF3D7_0304400	657.749	2133.39	1665.43	2057.19	1421.02	876.528	1901.35	4857.44	905.906	773.861
PF3D7_0304500	36.1802	43.5962	42.5739	121.136	53.772	52.8726	75.9358	46.2269	63.1211	63.3458
PF3D7_0304600	6.48478	9.50429	17.8104	14.0716	5.55505	17.2679	7.3494	8.33998	9.869	11.4326
PF3D7_0304700	1.30817	3.80576	2.5157	0.756305	8.56434	0.755982	2.38416	1.51958	3.17816	3.37045
PF3D7_0304800	6.42846	10.5723	2.23566	4.10154	15.6654	6.98847	3.63209	2.73981	6.87008	12.8752
PF3D7_0304900	30.2181	46.7675	64.3434	50.4609	46.7206	40.5311	55.4001	63.5883	31.4589	36.1032
PF3D7_0305000	48.57	52.2502	68.7536	85.4501	95.1642	46.0987	114.513	41.6177	135.789	85.668
PF3D7_0305100	16.7629	24.4436	15.9683	16.9259	25.4062	17.1568	19.5261	7.47207	35.3301	43.8972
PF3D7_0305200	89.7746	108.343	83.3143	8.54726	195.484	36.4219	25.5348	25.9873	66.2511	118.293
PF3D7_0305300	394.638	402.386	351.291	44.2544	244.579	200.451	212.147	141.2	133.948	158.69
PF3D7_0305400	50.9437	32.9208	13.2532	98.3166	72.762	145.8	53.3817	54.2854	46.0353	98.2589
PF3D7_0305500	148.043	145.781	211.235	49.4665	164.658	170.371	84.7047	140.406	144.175	205.849
PF3D7_0305600	69.5569	62.1886	16.7986	79.7962	247.959	38.3356	85.0028	11.5584	169.267	268.835
PF3D7_0305700	333.428	357.424	287.399	346.841	357.469	323.376	423.742	306.024	425.633	385.462
PF3D7_0305800	29.1158	27.243	12.5895	4.47302	14.1194	22.5348	5.21711	11.4492	23.3701	5.70109
PF3D7_0305900	2.24251	8.02004	2.18208	3.19615	5.81453	9.01316	4.86435	2.59156	2.17452	7.16901
PF3D7_0306000	72.1916	66.9226	15.1126	121.831	162.274	147.611	110.428	45.0819	81.2221	157.421
PF3D7_0306100	53.1844	59.077	81.3281	22.6268	105.031	18.9682	44.9513	23.6307	50.3726	80.4911
PF3D7_0306200	32.6475	49.7567	91.1921	23.5579	18.1779	9.99868	54.7144	33.6581	42.4631	26.1183
PF3D7_0306300	376.377	396.699	294.903	1298.65	468.083	875.94	827.221	985.413	492.364	472.701
PF3D7_0306400	110.503	93.3274	34.1515	118.062	286.371	87.4682	134.323	12.8458	209.077	350.24
PF3D7_0306500	132.984	125.009	28.987	229.938	249.503	172.486	180.517	50.5636	225.111	270.144
PF3D7_0306600	19.9214	44.3323	13.3062	57.928	64.7994	46.3108	56.3362	18.8712	49.6676	56.2726
PF3D7_0306700	56.2495	147.995	104.664	131.396	53.3687	37.3376	127.54	115.321	66.8728	30.8482
PF3D7_0306800	355.852	297.507	599.211	295.285	114.603	198.079	480.417	242.502	475.362	153.499
PF3D7_0306900	2253.41	1819.77	4476.76	11381.6	1084.15	7161.27	3777.58	9483.6	2504.29	1234.84
PF3D7_0307000	0	0	0	0	0	0	0	0	0	0
PF3D7_0307100	747.3	1327.8	1413.18	6291.14	1164.28	819.778	2235.27	5963.18	1322.02	540.663
PF3D7_0307200	1392.96	2427.3	3009.46	3101.76	1626.93	1872.64	3245.18	4952.73	1896.8	1134.86
PF3D7_0307300	1.53244	3.6386	2.01268	0.462837	1.92714	3.40816	2.31815	1.17543	4.19371	2.67756
PF3D7_0307400	42.5153	41.4298	18.7231	121.751	309.003	49.447	118.14	29.4826	97.2683	120.542
PF3D7_0307500	28.0507	29.1526	11.7205	41.4819	56.4999	21.9347	47.6384	11.0598	49.3331	76.6959
PF3D7_0307600	41.2068	29.2336	10.4627	55.6699	74.5345	40.4351	47.8895	6.35284	93.206	101.614
PF3D7_0307700	268.922	132.566	62.4091	203.76	322.477	191.971	229.089	30.032	458.466	973.056
PF3D7_0307800	74.0776	56.0261	55.6865	39.3284	48.7917	30.3616	44.0244	12.2438	97.7939	114.515
PF3D7_0307900	9.56827	20.5969	15.3264	13.3918	15.3452	10.812	17.4814	12.5094	15.6518	5.76415
PF3D7_0308000	18.7441	29.5467	14.4725	21.3327	24.2632	10.3392	37.2461	8.53549	57.3742	36.4875
PF3D7_0308100	64.3043	30.7675	3.30395	12.1438	225.005	30.4065	14.3506	0.976673	60.9224	311.582
PF3D7_0308200	150.641	413.317	607.192	20.4991	25.9201	180.673	69.8286	45.2767	61.3646	127.618
PF3D7_0308300	150.029	48.4584	5.98444	4.32088	209.344	107.877	89.5378	12.577	63.9809	111.461
PF3D7_0308400	27.7711	1.33442	3.47392	9.19744	17.1622	70.9338	9.13488	12.8967	15.831	11.1374
PF3D7_0308500	277.443	159.445	159.993	1168.39	181.373	480.786	521.778	561.845	302.976	249.228
PF3D7_0308600	93.5507	189.345	205.298	32.9144	44.7383	28.1061	89.4881	24.2832	113.123	85.1657
PF3D7_0308700	77.3873	21.794	5.54595	5.67814	71.4862	53.1621	16.9591	4.53105	59.2138	140.035
PF3D7_0308800	90.1696	72.5118	12.5024	204.455	112.735	166.051	86.9473	46.5246	121.009	126.735
PF3D7_0308900	121.638	96.6125	124.524	66.2237	63.7948	35.2255	99.441	54.5156	145.741	99.5815
PF3D7_0309000	56.3804	84.2047	113.632	29.5749	71.6016	21.3359	67.0745	35.0237	64.1366	45.7686
PF3D7_0309100	29.378	13.1405	7.77931	11.4554	21.5575	80.2963	11.4506	13.5736	28.0298	20.3498
PF3D7_0309200	119.678	149.468	95.9516	129.787	223.282	50.0134	149.901	45.1635	230.093	168.427
PF3D7_0309300	217.192	211.322	315.284	91.893	139.406	155.802	166.978	116.959	171.321	124.399
PF3D7_0309400	0.67273	0.457656	0.164794	0	0	0	0	0.086752	0	0
PF3D7_0309500	715.855	943.969	1346.56	482.639	316.845	318.139	714.442	310.202	1042.72	527.043
PF3D7_0309600	917.93	1590.13	2410.76	2006.83	584.62	1227.95	1240.87	3147.25	842.556	1006.85
PF3D7_0309700	66.9766	68.5737	25.0014	38.5019	48.377	43.6374	42.1175	27.9378	55.4264	33.1493
PF3D7_0309800	166.001	206.436	108.505	35.0459	24.5893	81.4228	86.3011	66.1162	82.6797	29.9166
PF3D7_0309900	8.27853	9.33473	4.86949	6.6951	12.9322	4.7068	5.84473	1.30698	10.4306	27.7042
PF3D7_0310000	26.4813	38.4834	12.5284	118.924	181.696	23.8471	77.1108	28.9568	47.3378	82.0382
PF3D7_0310100	4.37298	4.45708	1.39383	1.625	1.89402	5.34802	4.19723	1.26218	4.30125	2.32576
PF3D7_0310200	241.348	281.014	130.81	90.1745	167.624	81.5912	95.3044	70.2214	175.3	98.378
PF3D7_0310300	114.928	78.9051	141.02	47.1351	39.084	52.4646	62.3816	47.2562	84.8662	58.8678
PF3D7_0310400	79.4987	70.1904	12.8366	170.417	468.606	37.0095	119.283	11.1832	284.684	490.533
PF3D7_0310500	72.5635	68.0885	97.0054	53.0942	37.0133	14.8614	51.1003	21.4815	78.7371	108.967
PF3D7_0310600	79.6268	262.411	275.02	94.3273	193.86	49.946	173.292	244.349	43.2158	42.4504
PF3D7_0310700	31.2825	89.9989	73.656	20.9534	67.3386	31.3658	64.6923	27.715	23.43	52.7605
PF3D7_0310800	49.2421	99.4001	110.86	32.9552	104.578	35.9079	106.965	69.2202	65.3911	52.3963
PF3D7_0310900	21.5846	14.6074	8.24431	12.9618	102.282	7.33029	27.1141	2.84611	56.7647	57.8515
PF3D7_0311000	0.840972	0.661913	0.425238	0.135808	1.69521	2.21056	0.835117	0.632513	1.86387	0.490815
PF3D7_0311100	148.698	124.179	80.1158	109.473	128.064	75.7355	153.827	42.1741	149.72	114.696
PF3D7_0311200	6.22293	9.24174	14.049	1.51261	2.89903	1.45458	5.35156	1.99815	4.91062	14.5437
PF3D7_0311300	175.909	160.847	35.229	93.5041	150.296	91.6062	111.655	16.792	266.689	299.422
PF3D7_0311400	17.0994	19.4296	17.2469	1.45406	20.0278	8.91212	8.17831	6.60209	43.6456	10.5082
PF3D7_0311500	76.955	252.29	138.489	82.4932	115.031	136.064	148.747	178.46	26.5961	42.6682
PF3D7_0311600	27.3027	42.5475	36.6689	17.8945	16.0024	27.8391	27.0635	11.6871	28.0538	23.0525
PF3D7_0311700	38.2923	84.3318	43.9815	8.63154	9.54185	66.5627	23.9124	33.5701	36.6681	10.7216
PF3D7_0311800	90.9166	67.4487	30.3048	109.798	98.3119	73.2978	110.776	16.4307	163.974	177.186
PF3D7_0311900	3.27028	6.17353	6.20109	1.66013	6.36665	1.71156	4.77913	1.21738	3.20206	10.3039
PF3D7_0312000	24.3321	18.5972	7.3437	181.135	25.2408	63.641	68.2241	24.317	56.0957	31.0019
PF3D7_0312100	37.3201	32.2126	10.8009	40.1074	51.0721	31.0352	49.6966	7.64596	71.9505	103.047
PF3D7_0312200	6.29786	9.73264	2.97436	1.91847	11.9383	3.26594	2.1442	3.47863	5.4124	10.3351
PF3D7_0312300	61.0719	50.1628	72.4638	124.114	166.364	81.0036	85.2863	68.6697	61.1496	126.859
PF3D7_0312400	816	472.518	253.145	828.794	811.801	929.198	782.213	244.819	996.709	1025.45
PF3D7_0312500	20.9673	35.9953	59.6208	13.7742	11.0438	15.9467	21.5824	20.7516	23.1312	9.9978
PF3D7_0312600	1.13999	0.274593	0.378565	13.1078	1.52407	7.46002	1.33911	0.391809	2.65244	1.85018
PF3D7_0312700	0.317691	0.285191	0.823969	2.86443	0.309233	4.85026	2.24023	1.04672	0.346489	1.38764
PF3D7_0312800	727.708	1848.26	1861.88	680.846	118.579	361.078	784.923	2122.19	551.434	244.714
PF3D7_0312900	3.68152	3.79901	5.8473	1.5009	2.26398	6.01917	2.51617	1.80794	4.26541	1.87694
PF3D7_0313000	51.6144	91.7083	50.5727	27.8069	115.219	44.4146	54.9029	49.2853	26.4288	71.8302
PF3D7_0313100	94.9722	67.982	138.177	130.679	87.4728	50.9552	174.216	62.3522	267.957	172.321
PF3D7_0313200	12.8573	29.696	22.8326	13.0773	27.3277	4.69183	32.991	7.58407	25.7479	24.5306
PF3D7_0313300	6.09228	10.7139	7.95736	6.49455	8.32139	2.89544	10.9166	1.89184	15.377	14.7881
PF3D7_0313400	49.372	108.087	73.4515	21.217	22.7059	30.2829	33.2394	36.4822	25.9031	22.4753
PF3D7_0313500	15.0434	19.7384	17.1945	5.739	7.75819	5.52017	7.28096	4.6512	11.5417	16.3086
PF3D7_0313600	51.6157	101.058	36.9381	46.4964	48.0182	21.6927	45.5234	28.2941	96.2285	78.3324
PF3D7_0313700	26.8174	22.1442	10.5987	22.9686	26.1131	8.3707	38.8347	6.67745	67.984	54.7948
PF3D7_0313800	27.0415	15.5188	9.09075	34.8539	45.7432	16.9884	34.6209	4.12499	55.9643	72.8957
PF3D7_0313900	8.39111	13.8925	6.36992	14.1754	23.5618	5.8046	27.2799	4.76036	19.0331	16.4957
PF3D7_0314000	85.722	110.552	35.5961	84.2204	101.068	88.3939	131.022	43.1673	150.902	136.541
PF3D7_0314100	600.622	397.878	155.098	132.37	483.711	1095.95	234.786	265.409	184.882	329.322
PF3D7_0314200	4.44762	10.859	4.38432	5.01938	5.6765	3.45058	4.28487	2.06819	9.24773	20.5906
PF3D7_0314300	1.06518	1.14606	1.28263	0.169369	1.41359	0.698599	0.669553	0.173504	0.501815	2.24329
PF3D7_0314400	73.4808	121.423	176.917	76.8307	38.1289	93.1904	114.223	157.029	71.7116	46.8568
PF3D7_0314500	32.7213	61.1273	64.3538	6.26194	11.0436	6.43209	24.5255	27.2161	8.27992	22.9817
PF3D7_0314600	17.2297	37.5244	30.2408	5.48065	21.3696	6.4483	26.3445	18.0623	13.5011	24.448
PF3D7_0314700	155	119.311	79.1501	23.1964	62.0611	158.513	51.2592	68.9197	78.2947	29.3034
PF3D7_0314800	10.2221	7.98441	0.311726	1.85992	23.4954	9.82777	1.31747	0.45616	3.73969	28.0152
PF3D7_0314900	28.1063	27.1057	5.19216	28.6523	190.062	28.2795	23.2477	4.02439	36.8116	85.2809
PF3D7_0315000	8.22269	22.2993	9.53442	29.084	43.9371	12.6521	29.9298	14.1638	15.389	13.3107
PF3D7_0315100	176.207	357.917	282.881	242.126	218.932	247.711	349.407	421.568	156.877	129.232
PF3D7_0315200	20.1084	7.90441	2.62979	0.214638	0.618465	48.8108	8.64145	16.3977	6.73861	5.998
PF3D7_0315300	6.44731	15.0732	5.69058	5.32695	18.3711	6.16014	11.1122	7.97588	10.5739	8.76874
PF3D7_0315400	17.9212	35.8724	23.4451	57.4459	153.97	26.155	21.2824	27.4788	21.7692	50.5683
PF3D7_0315500	22.837	68.3587	23.9591	43.1252	107.09	41.0451	62.8126	24.4037	33.048	42.5035
PF3D7_0315600	69.1461	133.264	40.4177	18.3299	29.9841	75.6108	44.6345	23.3432	50.8981	21.0865
PF3D7_0315700	9.04475	20.0101	10.0017	1.88334	5.50529	6.63293	8.74722	7.83617	6.03371	6.27253
PF3D7_0315800	52.6058	101.016	71.0123	13.6151	23.5454	18.9682	45.7875	27.3117	53.0488	26.3149
PF3D7_0315900	6.0174	7.62452	2.52492	0.384007	10.6571	19.2813	16.6242	2.65306	4.94642	5.49531
PF3D7_0316000	50.4568	24.7866	5.4503	7.96107	52.7614	58.1483	35.7718	4.68215	40.2764	66.6553
PF3D7_0316100	28.9099	26.36	8.43388	23.9808	53.2693	33.6138	38.9481	10.5955	52.75	39.9874
PF3D7_0316200	38.4405	51.5012	12.0939	53.0854	60.8513	29.905	53.258	12.8425	75.3078	141.509
PF3D7_0316300	487.163	252.586	83.418	993.349	1596.41	680.112	763.361	119.792	928.308	1332.75
PF3D7_0316400	27.7891	48.0943	26.5359	38.2053	36.9745	11.2237	71.9057	17.0152	78.8922	38.3762
PF3D7_0316500	47.0744	45.3325	13.6733	64.6588	150.465	68.1906	40.2674	10.3015	56.2151	144.499
PF3D7_0316600	319.3	570.036	1714.16	345.095	148.723	134.479	463.722	733.115	589.919	333.043
PF3D7_0316700	80.3767	73.351	132.926	170.082	162.627	89.7773	123.909	67.7947	165.001	210.013
PF3D7_0316800	2112.2	2118.11	2706.58	4187.72	1425.17	3323.36	2959.66	6992.19	1988.86	1279.61
PF3D7_0316900	108.517	131.944	145.522	11.1612	47.361	25.1845	69.0959	32.0412	43.7056	148.648
PF3D7_0317000	193.289	388.498	381.155	390.843	338.167	78.6359	495.19	321.194	351.82	319.425
PF3D7_0317100	2.9153	12.058	9.29818	0.878838	1.72282	3.05138	1.45787	1.72119	4.02645	3.47818
PF3D7_0317200	108.184	79.8743	25.6082	40.8114	139.882	52.7978	79.7902	7.33806	187.296	773.601
PF3D7_0317300	143.354	89.0404	67.1789	67.5419	160.571	73.4064	61.3977	21.6497	123.733	154.782
PF3D7_0317400	12.5768	11.5936	13.8859	11.5014	12.5017	8.35822	19.6651	10.1536	15.2336	17.2852
PF3D7_0317500	36.5342	24.5616	18.6246	19.4999	43.6229	13.1212	17.7682	7.52257	31.6382	61.5393
PF3D7_0317600	1997.93	2305.96	3458.85	4254.09	820.158	2763.79	2782.26	7043.9	1642.16	996.98
PF3D7_0317700	93.7932	220.988	170.345	66.2745	59.3769	44.704	102.239	49.7002	121.893	114.141
PF3D7_0317800	35.4132	88.6458	64.8239	26.1865	26.1018	22.4811	29.7804	20.08	38.0662	49.6137
PF3D7_0317900	20.1828	20.3309	23.6894	19.3009	16.6816	7.38767	25.2147	5.21367	34.3026	23.9174
PF3D7_0318000	1.23336	1.49099	1.77009	0.633772	0.287136	0.684874	0.250778	1.32938	1.03947	0.542004
PF3D7_0318100	17.1557	23.8766	63.2417	52.7266	37.5709	21.4956	58.2636	41.9252	53.1924	45.9606
PF3D7_0318200	129.074	170.433	391.085	48.4386	28.7253	78.8955	70.2341	21.9722	93.7198	404.401
PF3D7_0318300	98.801	81.467	65.1898	71.2959	64.4739	61.3194	66.0607	25.0664	100.386	106.132
PF3D7_0318400	18.7628	17.8987	12.1377	4.50114	18.8681	14.5059	16.9207	12.6161	15.6279	9.22243
PF3D7_0318500	60.436	73.7784	14.1613	6.69435	122.791	56.569	24.3515	14.5055	105.213	106.656
PF3D7_0318600	40.4771	54.2008	45.9228	3.38424	15.4226	10.1534	11.706	5.60548	27.1337	29.5592
PF3D7_0318700	117.1	90.7793	6.48516	11.3509	263.896	73.0247	188.271	14.4855	72.7268	79.2075
PF3D7_0318800	14.502	19.1145	8.96802	1.40179	13.1532	14.204	18.7024	12.6303	25.6999	4.88489
PF3D7_0318900	114.349	150.12	138.672	102.675	335.407	86.2793	106.801	116.759	111.665	212.993
PF3D7_0319000	66.9401	54.7799	17.8294	45.6474	83.657	33.4379	51.8624	9.0283	123.9	213.952
PF3D7_0319100	156.662	150.155	75.6848	569.674	252.623	422.516	278.093	260.183	231.348	335.502
PF3D7_0319200	68.9374	90.9492	74.7087	42.9047	36.5822	28.3107	44.7538	29.0659	47.8874	38.6301
PF3D7_0319300	61.2956	114.675	96.2817	64.8161	46.7649	36.6252	93.3367	99.6615	69.9673	28.0428
PF3D7_0319400	106.671	27.9777	13.478	72.2101	163.999	36.4818	65.1563	6.94055	175.946	191.702
PF3D7_0319500	185.4	202.876	185.712	117.544	49.5375	124.747	154.982	88.6387	169.147	115.702
PF3D7_0319600	700.248	1245.23	983.617	1626.06	616.288	829.416	1462.03	3494.77	634.067	393.157
PF3D7_0319700	179.155	144.022	178.654	25.9159	89.5208	52.0805	55.0923	91.8275	74.0053	70.5206
PF3D7_0319800	3.45714	6.41248	4.01267	1.61486	2.90999	6.36098	1.0583	3.08682	2.07894	1.86857
PF3D7_0319900	8.316	16.5772	7.51022	6.75991	7.4877	6.47575	8.94633	8.55828	7.7542	8.52
PF3D7_0320000	134.143	149.842	54.0979	960.837	615.213	316.87	331.351	189.646	264.038	488.176
PF3D7_0320100	84.7123	148.303	112.59	354.474	282.349	127.484	162.66	193.423	111.176	232.909
PF3D7_0320200	4.35431	22.6265	17.8012	1.09661	6.91882	4.44982	7.26284	4.91716	7.68252	2.28377
PF3D7_0320300	672.198	705.047	1105.48	761.226	421.267	504.334	1067.41	818.88	911.75	468.601
PF3D7_0320400	4.98969	3.4011	3.2106	0.417567	3.43456	1.497	2.69851	2.22215	3.59632	3.71272
PF3D7_0320500	50.1757	68.0836	147.395	21.2898	230.348	47.5159	67.1784	60.5202	50.0618	191.753
PF3D7_0320600	5.34467	11.3046	3.24863	4.57295	16.8527	21.2661	13.6164	4.5897	5.08981	11.7319
PF3D7_0320700	119.604	139.654	45.4797	761.257	766.381	189.76	322.235	102.854	295.222	324.161
PF3D7_0320800	49.2622	76.9554	61.6323	66.2127	66.18	52.6618	94.6124	20.293	122.204	83.7329
PF3D7_0320900	2633.72	848.24	789.274	3642.6	3748.95	3851.74	2949.68	1388.71	3621.46	3188.43
PF3D7_0321000	68.6963	87.7648	139.116	48.4441	90.2328	25.5475	115.603	80.3135	131.224	63.0335
PF3D7_0321100	40.9073	51.5503	5.20772	17.6088	134.082	34.2675	21.0954	20.3879	56.4658	145.261
PF3D7_0321200	15.1748	26.1884	20.1855	22.6159	42.187	23.6937	38.1573	14.925	49.3927	38.8359
PF3D7_0321300	8.05421	13.7229	3.64218	1.83651	26.3335	2.60976	4.59436	2.60541	4.21761	12.2565
PF3D7_0321400	134.778	90.4919	4.62864	33.1987	403.674	207.825	85.8126	28.0261	177.223	239.766
PF3D7_0321500	32.5917	33.6545	40.4863	18.8866	47.7697	8.81232	27.913	7.75757	82.3932	126.428
PF3D7_0321600	53.2786	82.8443	83.4428	38.9694	64.2413	27.7219	53.3968	23.0573	94.8667	210.628
PF3D7_0321700	38.0487	29.011	8.34399	23.6585	183.369	15.5887	29.017	4.25655	41.7222	82.4427
PF3D7_0321800	103.099	62.9969	57.3829	24.4889	44.8934	43.252	30.4822	19.2764	73.1811	100.861
PF3D7_0321900	172.672	151.869	146.556	49.8482	86.2077	47.476	84.8242	27.0486	120.997	202.036
PF3D7_0322000	3103.8	3914.9	3807.94	11457.3	2212.77	5640.24	5942.34	9282.56	3587.21	2525.83
PF3D7_0322100	78.1325	85.8609	123.705	42.3233	60.9834	24.7902	63.3606	36.4452	94.6637	81.6259
PF3D7_0322200	10.4279	7.81194	3.87381	2.20023	12.6451	11.8799	2.96254	2.1073	7.35991	9.89275
PF3D7_0322300	40.945	39.5269	24.3342	57.0833	111.139	17.9714	47.3338	11.8158	99.4309	178.898
PF3D7_0322400	70.825	145.877	149.585	14.2581	47.2889	20.3828	55.0709	66.276	34.3145	29.8982
PF3D7_0322500	9.34371	17.0855	10.2086	8.78845	61.778	11.5955	10.9009	7.29857	10.2035	39.2418
PF3D7_0322600	2.70971	3.58561	1.42725	0.768014	1.50748	2.66715	0.835117	0.803168	0.908042	0.941147
PF3D7_0322700	92.4456	91.731	74.1982	36.2456	51.2705	25.3054	30.9055	39.5096	41.8178	60.2977
PF3D7_0322800	3.04614	10.4702	14.4298	3.4935	2.10936	8.35946	10.9707	10.0889	4.25346	2.06715
PF3D7_0322900	1224.4	1866.91	2495.94	1492.26	632.376	778.521	1900.86	1646.44	1591.54	673.672
PF3D7_0323000	153.8	207.158	179.98	632.383	382.434	428.205	257.924	690.863	117.173	360.926
PF3D7_0323100	44.8682	42.2363	75.6139	19.5132	29.7242	14.0343	19.0197	10.9898	29.2486	87.0648
PF3D7_0323200	3.83097	7.20686	4.66724	9.76484	27.8023	9.75542	9.57395	2.95527	7.38384	26.0861
PF3D7_0323300	2.8779	3.84286	2.65168	0.350446	4.5334	2.22429	1.49385	0.305057	3.26178	5.4304
PF3D7_0323400	441.987	89.9383	19.3132	3.66526	262.972	127.469	83.5037	14.3234	193.424	775.759
PF3D7_0323500	120.537	100.016	80.1775	37.905	138.107	69.7886	109.699	30.8515	134.701	129.94
PF3D7_0323600	19.2667	28.9257	59.819	12.5068	68.211	8.09999	26.0507	19.4833	20.9089	17.3232
PF3D7_0323700	223.004	190.312	207.478	89.548	395.353	89.2221	141.304	93.5797	250.428	229.042
PF3D7_0323800	62.6957	73.0586	87.2935	9.45027	26.1294	16.0029	22.114	15.8455	35.3659	42.2702
PF3D7_0323900	0.224263	0.0968299	0.821664	0.0788299	0	0	0	0	0	0.045836
PF3D7_0324000	0	0	0.229329	0	0	0	0	0	0	0
PF3D7_0324100	2.26125	1.35032	60.2166	13.1913	16.571	0.456583	1.67023	22.0155	1.21869	0.674159
PF3D7_0324200	0.224263	0.468253	0.296168	0	0	0	0	0.347008	0	0
PF3D7_0324300	4.2607	10.9808	7.40305	0.563518	0.833803	0.656182	1.32585	2.65306	0.274801	0.223828
PF3D7_0324400	0.149509	0.0915312	1.40075	0.15766	0	0	0	0.347008	0.143376	0.11459
PF3D7_0324500	0.0747544	0	0.659175	0	0	0.399199	0	0.436609	0.143376	0.0660779
PF3D7_0324600	0	0.0915312	8.07259	0.754738	0.0773081	0	0.0743948	2.69786	0.430128	0.022918
PF3D7_0324700	0.0747544	0.188361	0.229329	0	0.104914	0	0.101989	0	0	0
PF3D7_0324800	2.70983	2.77628	22.5986	2.00744	2.46278	4.92013	2.71772	4.3042	2.06699	2.3716
PF3D7_0324900	314.875	214.493	113.965	144.949	371.538	254.439	178.216	61.1902	215.457	396.28
PF3D7_0400100	310.634	156.333	38.9536	147.862	260.923	282.9	165.735	34.8539	252.34	344.153
PF3D7_0400200	1141.06	308.673	218.538	747.831	1105.47	936.01	730.685	136.231	976.923	1318.38
PF3D7_0400300	8.44719	4.72347	24.1129	4.13898	1.99894	6.71652	2.51374	8.34283	1.39791	1.74479
PF3D7_0400400	7.71814	2.62646	2.96398	1.01621	2.07073	2.02469	3.38727	1.32653	1.05142	1.79179
PF3D7_0400500	3.1583	0.58098	1.64794	0.440985	1.08782	5.91812	1.01989	0.542912	0.418177	1.36438
PF3D7_0400600	0.990481	0.0915312	0.986458	2.21507	5.95261	3.87971	1.36427	3.71363	0.764667	1.8097
PF3D7_0400700	0.541955	0.48415	5.50273	0.709469	1.36945	1.82509	0.760722	1.47763	1.92361	0.364012
PF3D7_0400800	0.0747544	0	1.6635	0.0788299	0	0	0	0	0	0
PF3D7_0400900	0.0747544	0.0968299	4.70988	0.327028	0.287136	0	0.101989	0.43376	0	0.068754
PF3D7_0401000	0	0	0.296168	0	0	0	0.0743948	0	0	0
PF3D7_0401100	0	0	0	0	0	0	0	0	0	0
PF3D7_0401200	0.149509	0	2.85047	0.677475	0	0	0.48235	2.36755	0	0.355983
PF3D7_0401300	0.560628	0.48415	12.0766	0.845277	0.414147	0.0997998	0.548358	1.17543	0.430128	0.600053
PF3D7_0401400	1.6446	0.963	8.59809	0.823426	0.25953	0.898198	1.19627	2.95242	0.501815	0.404496
PF3D7_0401500	13.0259	5.04191	197.222	72.9953	16.3892	11.6129	17.7574	110.603	21.6975	10.9953
PF3D7_0401600	101.643	126.258	357.564	65.5216	46.5938	90.8813	186.435	287.694	119.957	44.7686
PF3D7_0401700	13.7733	0.677809	6.10371	4.35675	9.35957	39.3123	6.57895	5.35662	9.80923	6.04101
PF3D7_0401800	216.785	47.0782	1022.36	168.089	189.209	285.239	73.1998	109.422	127.353	185.216
PF3D7_0401900	46.6618	62.1573	18.4656	0.259907	5.3784	0.299399	1.93779	1.46093	1.7205	0.498844
PF3D7_0402000	128.37	22.2098	141.61	216.521	193.944	72.7539	233.833	349.952	214.968	186.245
PF3D7_0402100	524.431	284.868	268.248	6.94024	286.864	243.984	240.631	86.0562	258.17	296.226
PF3D7_0402200	109.978	54.5847	7.01296	1.28939	92.9944	71.5228	33.2208	16.4172	99.5139	176.621
PF3D7_0402300	181.998	101.945	10.8021	1.88961	200.057	70.9651	67.6846	13.148	122.131	74.9394
PF3D7_0402400	326.172	944.53	545.626	237.654	1670.03	278.564	566.849	403.784	215.553	506.271
PF3D7_0402500	1.42033	0.19366	5.45145	1.18558	0.546667	3.05262	0.603546	2.58301	0.633241	0.640537
PF3D7_0402600	0.616709	0	3.45606	0.957668	0.309233	0.0997998	0.983907	1.38803	0.286752	0.0889959
PF3D7_0402700	0	0.0968299	3.01296	0.169369	0.0773081	0.0997998	0.101989	0.500961	0	0.068754
PF3D7_0402800	0.224263	0.0915312	1.03774	0.0452694	0.441753	0	0.305966	0.086752	0.274801	0.022918
PF3D7_0402900	21.0611	19.1343	3.09939	1.63984	17.88	46.1436	19.7774	7.60116	13.4055	5.39094
PF3D7_0403000	0	0	0	0.0905388	0.0773081	0.755982	0	0	0.274801	0
PF3D7_0403100	22.9862	19.2287	21.1564	18.3808	57.3333	11.0827	26.3785	4.4162	31.2798	43.4869
PF3D7_0403200	339.438	520.59	400.387	227.121	323.348	96.6409	255.286	300.604	357.194	220.974
PF3D7_0403300	8.89512	27.8621	16.2063	4.57295	16.571	14.4186	9.12271	19.2984	4.09815	6.24124
PF3D7_0403400	125.223	150.803	74.3907	45.0596	58.6035	32.4898	45.6057	31.8889	50.1096	67.6866
PF3D7_0403500	8.72688	15.6378	32.4759	2.52025	21.2921	4.77791	9.03507	5.71178	4.87476	21.437
PF3D7_0403600	15.4551	12.9733	7.10054	15.8066	22.9435	7.04337	22.0831	0.629664	39.0339	43.7127
PF3D7_0403700	167.387	155.442	221.447	193.267	165.452	146.228	242.742	163.731	255.782	223.024
PF3D7_0403800	130.066	59.5842	22.0588	13.4878	63.298	79.6414	32.5815	8.82424	92.2975	110.998
PF3D7_0403900	21.2295	16.7458	6.09565	6.36889	47.0682	13.1898	13.8191	3.50388	34.8401	54.432
PF3D7_0404000	36.03	69.2812	11.6952	12.8432	465.053	40.6983	144.372	37.961	28.9139	81.5685
PF3D7_0404100	2.27986	7.11678	1.45837	0.903822	10.0663	3.92213	2.52456	2.47955	2.85555	13.2122
PF3D7_0404200	9.79253	21.9014	5.59954	21.4756	37.5264	9.41236	17.0586	9.1851	9.95263	13.6386
PF3D7_0404300	269.143	189.367	188.037	219.118	239.894	160.995	294.884	94.4101	507.284	318.246
PF3D7_0404400	10.6147	43.732	19.0095	3.24612	14.2023	3.83605	22.062	7.53681	8.31576	23.801
PF3D7_0404500	3.99921	4.40119	7.80409	1.15202	7.40477	3.82233	3.22766	2.94141	5.1376	3.98691
PF3D7_0404600	28.7978	38.9224	246.85	27.0396	52.4078	12.5486	27.4539	35.5585	49.8588	83.9684
PF3D7_0404700	323.6	143.633	6.97954	26.6455	265.478	128.153	55.263	13.6074	311.219	605.04
PF3D7_0404800	16.7817	10.7327	3.19274	0.937382	17.0682	12.3066	10.4929	3.24932	42.4748	18.6959
PF3D7_0404900	235.001	153.368	34.3595	180.497	672.32	393.404	284.719	55.4449	389.669	671.888
PF3D7_0405000	121.806	106.602	145.806	68.4903	60.8016	96.2255	107.856	81.7076	99.5263	58.992
PF3D7_0405100	99.7921	109.664	111.231	33.1629	69.6697	48.9206	46.0485	22.9798	77.8529	351.07
PF3D7_0405200	128.405	44.5588	18.6165	44.7415	341.98	93.042	80.8808	15.3168	182.098	282.728
PF3D7_0405300	9.73639	11.2728	5.89974	4.26621	20.5139	18.0263	8.81323	9.69176	28.0537	10.6986
PF3D7_0405400	161.274	174.948	366.824	77.6167	82.7737	103.044	114.899	58.9241	149.015	415.26
PF3D7_0405500	42.7576	103.185	113.269	71.6371	54.7271	25.7608	101.151	154.765	44.4703	19.8852
PF3D7_0405600	25.6954	67.0729	102.359	40.4301	62.5512	17.8579	63.6824	35.2616	39.3088	32.9436
PF3D7_0405700	16.221	22.0585	26.7174	4.8477	10.0553	9.39739	5.21711	2.0177	16.4523	26.5126
PF3D7_0405800	4.5037	27.4684	11.8381	30.1954	104.368	11.0092	28.4898	10.679	4.57608	21.6219
PF3D7_0405900	412.778	211.885	18.7231	53.3106	1305.51	362.678	134.159	33.3404	742.143	980.202
PF3D7_0406000	134.049	186.166	113.341	81.9815	409.302	151.089	133.846	78.6208	190.39	298.358
PF3D7_0406100	933.655	714.668	1017.81	758.195	462.05	549.271	749.359	545.867	943.901	659.134
PF3D7_0406200	5783.94	4410.7	3538.76	1947.8	1296.86	9977.05	2964.8	3521.46	4567.1	1143.01
PF3D7_0406400	127.49	98.8341	65.1483	61.4127	156.387	147.571	88.9525	85.2904	111.761	124.605
PF3D7_0406500	1458.22	1037.48	596.058	324.135	616.381	656.643	419.152	356.89	1254.05	434.708
PF3D7_0406600	1.08385	4.10685	1.49179	1.23242	1.88845	0.92689	1.51306	1.67354	0.919993	1.31737
PF3D7_0406700	21.5846	24.4263	11.4906	16.5552	75.0417	8.2709	19.6505	4.36855	43.6459	68.2465
PF3D7_0406800	62.4373	53.7768	15.709	176.45	81.4204	90.0679	105.511	46.927	93.9707	73.9764
PF3D7_0406900	12.0162	10.8522	8.55777	1.19572	6.57653	8.9146	8.91035	6.46199	11.0877	5.46855
PF3D7_0407000	28.386	60.0077	51.3322	7.31254	23.4181	13.9932	31.9874	29.334	4.82698	9.5426
PF3D7_0407100	12.0159	20.3098	14.9432	4.1835	11.6952	5.64866	8.37633	12.1628	4.85088	10.7367
PF3D7_0407200	85.1045	77.2439	93.8472	70.4501	43.2921	95.5719	88.5026	105.43	74.2205	26.955
PF3D7_0407300	41.8593	59.6633	60.4206	20.6051	18.9456	35.5499	26.7586	48.2108	14.9349	21.5999
PF3D7_0407400	17.5854	45.4866	44.5335	51.5824	59.923	21.9235	52.9427	82.7585	24.0273	34.1622
PF3D7_0407500	6.42846	13.733	38.9956	1.68198	7.00721	2.05338	8.05955	10.3043	3.23789	3.51867
PF3D7_0407600	1.73797	2.48194	0.832613	0.124099	1.75593	0.92689	0.203978	0.632513	0.96778	1.36973
PF3D7_0407700	283.593	153.779	41.1	31.2652	491.821	77.6292	71.3658	20.5643	304.014	391.182
PF3D7_0407800	244.159	77.8115	14.7669	14.1091	360.357	67.9749	36.7535	6.75889	189.243	554.412
PF3D7_0407900	247.279	94.4812	39.6485	30.3694	364.547	149.032	119.373	22.8251	280.369	266.936
PF3D7_0408000	125.339	64.0259	8.42062	19.9622	216.38	194.485	121.184	29.6093	63.742	88.8617
PF3D7_0408100	58.9591	35.6225	17.6122	12.5059	67.317	36.3857	15.3646	13.8054	51.5074	37.8953
PF3D7_0408200	16.5946	18.7581	18.7364	1.9169	16.4717	6.27491	9.59668	9.01975	16.9063	13.2961
PF3D7_0408300	170.283	239.538	215.202	99.3978	127.462	152.614	149.343	149.111	126.433	140.493
PF3D7_0408400	5.23251	7.98005	6.76635	6.08556	23.5008	5.99047	8.8503	2.58871	8.11266	13.1128
PF3D7_0408500	35.04	36.1658	10.015	42.8024	34.1642	41.8236	43.2772	6.35854	76.1084	130.278
PF3D7_0408600	25.3224	37.0821	13.263	5.56418	15.3784	18.1673	29.9958	5.02631	22.0439	12.4463
PF3D7_0408700	6.80253	8.7176	3.39326	1.48763	2.82723	7.51492	4.7299	3.66353	2.22231	3.291
PF3D7_0408800	1.10258	1.29733	0.0979545	0	0.104914	0.72729	0.509944	0.305057	0.274801	0.045836
PF3D7_0408900	44.7574	22.8664	13.7142	73.1817	55.0699	17.8417	82.3786	9.51256	120.567	88.7117
PF3D7_0409000	6.03596	4.49562	1.55863	1.10675	6.62067	2.62349	1.2731	2.1969	2.52101	5.17446
PF3D7_0409100	309.953	384.141	250.491	166.647	358.999	253.079	306.245	282.292	232.555	260.428
PF3D7_0409200	253.669	231.989	209.391	173.054	217.016	169.435	252.793	148.599	274.755	185.948
PF3D7_0409300	33.3753	40.9255	70.0628	3.21801	4.04752	3.60776	8.81432	8.08503	13.788	13.8413
PF3D7_0409400	93.195	118.526	171.047	41.4631	28.8022	36.1549	68.2553	29.3902	108.129	46.2511
PF3D7_0409500	34.3107	43.4502	13.3397	116.863	38.8579	37.3113	83.4856	8.75419	83.3012	106.076
PF3D7_0409600	92.8596	45.3902	97.9326	64.5303	191.388	36.7612	81.6474	25.9286	186.054	325.986
PF3D7_0409700	31.3769	45.3921	41.2567	26.946	56.0414	28.7373	38.6183	33.6874	59.0347	47.8765
PF3D7_0409800	122.794	203.255	263.796	10.4267	203.098	34.4409	61.5163	48.8152	62.4279	206.559
PF3D7_0409900	21.1922	13.2807	5.58168	3.6707	34.6056	32.3438	11.5044	4.00769	29.6666	31.7872
PF3D7_0410000	305.694	82.2459	102.968	16.1727	125.325	199.779	38.2617	55.7924	173.101	259.615
PF3D7_0410100	2.95277	0.0968299	0.75713	3.18288	2.12044	12.722	2.4526	0.305057	3.71579	4.11975
PF3D7_0410200	0.448526	0	0.0489772	1.79124	0.231924	2.52493	0.520764	0.565313	0.215064	1.38764
PF3D7_0410300	95.0079	102.211	94.7882	48.479	45.3628	33.4017	77.2592	23.6845	112.848	105.601
PF3D7_0410400	68.0787	162.631	144.848	30.3302	32.8883	29.139	91.834	89.4789	42.1046	35.576
PF3D7_0410500	2.59761	6.43222	5.26765	0.214638	6.65378	2.05338	7.28801	1.61488	2.28205	3.09811
PF3D7_0410600	185.067	242.431	286.004	131.75	158.767	159.657	246.476	242.235	213.02	139.839
PF3D7_0410700	143.542	68.4696	24.8632	51.107	381.168	108.577	55.4096	16.1562	157.175	419.995
PF3D7_0410800	305.214	139.647	73.1052	118.573	325.357	119.732	146.467	31.4477	433.661	664.435
PF3D7_0410900	14.352	12.4665	26.1976	5.72885	8.835	4.52093	5.65753	4.15594	11.0041	17.319
PF3D7_0411000	59.2025	82.7465	329.213	3.94619	9.58053	14.2452	11.1925	19.1591	22.4382	20.073
PF3D7_0411100	2.80308	13.0287	9.31662	4.90938	23.4953	6.94606	9.27503	5.47677	1.55323	5.53428
PF3D7_0411200	9.26925	13.7653	14.8608	13.2911	11.5794	10.7684	12.527	6.99351	16.6793	14.6833
PF3D7_0411300	19.9028	10.3136	11.9337	37.2072	51.5689	27.1592	34.0377	6.45914	43.5623	58.4639
PF3D7_0411400	17.4729	35.7164	50.775	14.9465	10.1823	10.2557	21.2453	23.2666	17.3245	14.523
PF3D7_0411500	0	0	0	0.31532	0	1.11276	0.0743948	0.109152	0.346489	0
PF3D7_0411600	0.691463	0.0968299	2.0265	5.13961	1.66761	5.52017	1.51549	1.96189	0.97973	1.65195
PF3D7_0411700	0.579302	1.28144	0.821664	0.0452694	0.0773081	0.984273	0.278372	4.685	0	0.022918
PF3D7_0411800	26.5551	13.2918	5.38116	19.7942	38.2114	9.36994	17.2307	2.88807	44.315	67.0552
PF3D7_0411900	74.6955	30.9635	12.1343	75.1297	86.611	41.6015	52.0282	3.95434	104.592	172.791
PF3D7_0412000	123.155	67.3992	26.4293	218.004	272.853	68.757	174.68	27.1037	258.207	296.258
PF3D7_0412100	40.964	39.0307	19.9401	165.316	112.696	77.1601	97.0385	43.0896	73.8862	96.7526
PF3D7_0412200	4.98946	12.758	12.3054	2.11439	0.778591	1.25498	1.92101	1.58963	1.20674	2.88767
PF3D7_0412300	3.99903	6.0661	6.25295	1.49076	4.58311	3.30836	2.08901	2.49626	1.36207	4.83638
PF3D7_0412400	19.1921	15.7746	14.4736	1.36353	1.61239	10.0835	2.24619	2.63636	3.87112	1.1096
PF3D7_0412500	0.242937	0	0	0.0788299	0	1.01297	0	0.086752	0	0
PF3D7_0412600	0.224263	0.0968299	0.131374	0.135808	0.182222	0.399199	0.101989	1.30983	0.824404	0.160426
PF3D7_0412700	6.7276	11.9568	12.0807	0.23649	0.546667	6.50196	2.2102	3.08682	2.17452	3.79636
PF3D7_0412800	0	0	0	0	0	0.0997998	0	0	0	0
PF3D7_0412900	0.635383	0.661913	0.4431	0.0788299	0.336839	0.299399	0.101989	0.391809	0.0716879	0.137508
PF3D7_0413000	0	0	0	0	0	0	0	0	0	0
PF3D7_0413100	0	0.188361	0.411984	0	0	0	0	0	0	0
PF3D7_0413200	0	0.285191	1.89282	0.31532	0.154616	1.78267	0.278372	1.13063	0.692979	0.826557
PF3D7_0413300	0.0747544	0.0968299	3.34485	0	0.0773081	0.92689	0.14879	0.523361	0	0.249422
PF3D7_0413400	12.7081	3.55091	1.414	4.42857	10.9334	35.4389	14.3001	8.49678	5.18539	8.96834
PF3D7_0413500	67.1465	96.7968	13.501	59.9506	139.322	22.7294	95.3381	10.9372	164.571	184.536
PF3D7_0413600	686.761	516.809	360.508	714.316	845.042	620.318	883.789	424.056	1021.59	815.729
PF3D7_0413700	76.0589	88.2647	46.1048	315.79	334.421	118.542	191.456	58.0964	204.191	334.457
PF3D7_0413800	1.79399	7.95356	3.27974	3.58486	19.7681	3.18111	3.57204	2.49911	2.48518	9.26607
PF3D7_0413900	140.103	94.1614	119.318	101.5	169.18	57.9025	152.82	44.2846	240.907	228.21
PF3D7_0414000	83.7603	70.554	53.4705	112.512	260.438	54.7376	171.525	41.9106	241.456	134.272
PF3D7_0414100	7.17589	8.11303	8.07893	2.89254	8.94537	8.04385	3.34533	3.67453	6.64308	5.19086
PF3D7_0414200	14.8941	39.2557	4.13886	85.7073	145.268	47.2053	45.1204	13.3968	21.8409	65.5393
PF3D7_0414300	17.8652	87.7786	137.716	125.466	109.531	38.1197	71.9289	155.582	21.136	32.6651
PF3D7_0414400	1.02783	1.28673	0.572169	0.0452694	1.01603	0.299399	0.807523	0.91517	0.430128	0.160426
PF3D7_0414500	55.0362	45.0795	42.1377	3.23829	5.04707	103.335	13.5107	10.9682	26.9186	6.669
PF3D7_0414600	106.204	99.7355	14.6102	70.0585	220.263	127.644	115.802	23.8143	188.574	187.757
PF3D7_0414700	30.1994	30.1604	17.5379	9.97642	33.7882	13.6751	21.3771	5.82663	52.5709	128.974
PF3D7_0414800	48.4198	16.8316	1.74762	1.84277	80.7897	37.6382	25.61	4.14209	37.4208	48.5105
PF3D7_0414900	506.823	349.496	19.2446	5.98488	214.099	746.781	98.4865	53.0867	434.616	388.823
PF3D7_0415000	32.4976	67.8259	59.8674	27.3822	32.6397	23.5639	45.8056	31.5267	27.2652	30.1704
PF3D7_0415100	18.3881	24.3935	18.0904	2.44686	3.04257	10.6698	6.04871	10.7466	5.26904	4.87687
PF3D7_0415200	10.5211	20.8662	5.55747	13.3395	22.9047	5.21952	17.6686	6.54305	21.2912	44.2472
PF3D7_0415300	189.845	365.468	122.082	61.8629	34.0317	94.3244	95.3112	82.6765	92.2977	115.922
PF3D7_0415400	93.0083	178.817	138.654	105.493	373.321	131.326	158.327	170.843	90.3024	240.279
PF3D7_0415500	179.364	291.394	214.12	151.852	157.837	146.118	214.636	185.798	150.186	135.007
PF3D7_0415600	3.49461	6.62828	20.469	6.79734	2.26398	3.99323	7.72976	6.49009	4.3849	5.58314
PF3D7_0415700	9.56785	6.37923	3.64967	2.41486	5.54943	6.38843	4.24159	1.23693	7.52719	9.41847
PF3D7_0415800	41.5796	12.4	3.35984	3.81822	47.8744	23.6438	13.291	4.685	15.1022	71.8021
PF3D7_0415900	2443.36	3587.18	4693.37	3901.25	778.142	2997.75	3063.95	7497.91	2083.77	949.934
PF3D7_0416000	87.273	67.453	82.6562	48.6671	66.0207	114.066	53.6084	26.3974	80.7202	186.404
PF3D7_0416100	97.1213	57.8982	38.8764	51.4614	104.431	82.099	59.1512	16.6295	105.441	140.615
PF3D7_0416200	126.048	133.385	71.1755	61.4658	105.148	147.519	120.545	75.171	125.369	106.992
PF3D7_0416300	16.1838	9.57078	4.84241	14.3159	20.166	4.43485	15.7452	2.5048	35.1509	47.8174
PF3D7_0416400	197.137	291.822	75.2313	191.85	203.886	101.201	317.265	52.8355	482.183	502.284
PF3D7_0416500	16.3518	32.6462	10.246	7.54045	107.548	12.9216	14.0325	3.91239	18.5671	68.8977
PF3D7_0416600	13.1561	21.1885	7.51714	9.4628	34.0917	14.3899	14.4551	10.2958	8.06487	11.091
PF3D7_0416700	47.0196	62.081	45.9095	137.612	246.16	46.8372	141.712	119.766	129.683	112.266
PF3D7_0416800	570.524	470.44	649.286	1619.99	1095.27	966.015	951.045	1255.68	955.729	1226.77
PF3D7_0416900	34.7209	36.438	35.8744	9.39329	16.7091	7.18807	13.2036	12.1595	25.2699	26.5011
PF3D7_0417000	7.26961	8.21516	4.84702	0.994361	1.17064	10.9243	5.89858	4.07489	4.43267	2.03469
PF3D7_0417100	1.38293	9.70709	5.5546	1.92003	3.81559	11.0977	10.0885	1.54483	0.215064	1.68289
PF3D7_0417200	29.9571	28.55	21.1489	26.1546	59.123	10.4528	59.3328	7.41342	87.5666	70.5649
PF3D7_0417300	97.6249	88.5476	137.042	78.8241	90.1006	39.9498	122.91	61.8615	164.571	105.86
PF3D7_0417400	194.049	366.919	346.512	107.8	166.269	55.3115	117.647	129.076	218.527	138.273
PF3D7_0417500	156.177	204.437	116.57	414.907	184.339	250.684	265.415	117.198	267.085	303.09
PF3D7_0417600	16.6511	17.8457	6.94612	4.12884	44.4012	19.4984	10.1726	3.67453	23.0356	39.9484
PF3D7_0417700	7.97963	15.6952	5.69749	2.99636	27.598	14.9749	6.46614	3.82279	6.9059	14.518
PF3D7_0417800	43.8239	30.6171	36.6286	53.3331	88.5762	22.8055	57.3206	24.0339	101.367	106.51
PF3D7_0417900	3.86844	7.7416	7.02622	2.15339	7.57046	5.94681	3.14731	4.91431	5.1376	3.64348
PF3D7_0418000	13.3244	25.9255	12.9104	4.97568	22.5789	12.4363	7.23173	5.37047	13.2383	19.4629
PF3D7_0418100	39.1498	104.503	99.2152	10.6311	14.3735	8.28587	25.3238	22.0443	21.8647	26.5213
PF3D7_0418200	367.528	431.935	592.406	314.395	210.069	249.538	387.56	385.059	318.007	169.687
PF3D7_0418300	952.336	2209.27	725.766	333.693	585.996	621.451	630.825	346.356	1154.84	1204.44
PF3D7_0418400	10.5214	41.1494	97.4612	163.776	101.938	16.9422	55.7067	181.861	26.632	16.1219
PF3D7_0418500	35.5446	44.1449	29.9873	117.446	95.9647	53.3728	87.7216	57.883	48.1263	63.1416
PF3D7_0418600	67.8561	38.4459	4.30135	3.74252	57.7044	63.4926	17.4701	15.3143	57.8158	137.909
PF3D7_0418700	155.875	143.026	186.062	55.3178	100.802	110.95	127.029	112.342	156.279	96.6644
PF3D7_0418800	11.7364	13.7229	11.2515	2.78716	3.21928	7.2467	3.94158	5.40996	13.3697	2.47164
PF3D7_0418900	41.3009	59.1752	32.7998	27.4449	70.9558	25.2867	79.8688	15.1237	56.0359	28.4716
PF3D7_0419000	17.2493	13.0884	6.03572	19.8107	24.3404	28.5826	21.3808	6.04493	18.9614	29.2567
PF3D7_0419100	7.73687	21.3999	9.86458	31.4432	15.4779	16.7888	24.4803	8.49924	18.603	21.1803
PF3D7_0419200	6.07337	10.9529	10.6638	5.18644	11.0602	9.18283	6.23943	4.78845	3.94282	10.2515
PF3D7_0419300	9.15703	11.953	3.49352	18.238	33.2305	10.5089	12.0709	7.57022	16.4284	64.3587
PF3D7_0419400	43.4489	49.0231	5.10285	30.3551	103.232	22.9464	31.8491	4.00769	111.462	136.086
PF3D7_0419500	29.6568	29.9976	36.862	6.9254	66.2012	10.3542	15.89	7.70708	13.9552	24.2754
PF3D7_0419600	1572.06	2030.86	699.317	1747.83	1210.04	1386.29	1525.94	1275.17	1520.12	1749.77
PF3D7_0419700	49.6902	57.89	3.34198	8.09539	198.107	70.4211	27.014	8.07688	49.978	131.957
PF3D7_0419800	84.7656	202.872	175.02	37.5178	95.55	83.8404	102.414	175.24	33.0599	82.9325
PF3D7_0419900	185.827	388.928	508.358	71.8112	365.149	42.5171	109.971	131.061	204.13	277.554
PF3D7_0420000	352.707	454.752	410.487	148.028	274.288	73.9004	189.356	150.28	282.975	180.76
PF3D7_0420100	158.174	124.211	162.44	100.277	147.511	124.625	132.145	104.423	149.588	142.471
PF3D7_0420200	5.83061	5.60844	5.46874	3.91577	7.2944	8.84225	8.27569	4.13354	9.03265	5.08848
PF3D7_0420300	214.985	227.89	94.3676	19.7794	170.258	169.86	67.0155	60.3987	261.408	342.849
PF3D7_0420400	22.8367	44.5813	26.4033	53.1545	49.7187	23.0625	58.7033	50.2639	60.7076	40.3617
PF3D7_0420500	6.55924	8.76819	3.017	2.46483	20.9277	14.3325	8.14233	7.97057	1.58907	7.48416
PF3D7_0420600	29.059	38.0249	7.65024	11.4218	182.987	45.9265	22.0996	7.24522	19.1884	109.451
PF3D7_0420700	0.990422	0.963	1.51426	0	0.209828	0.598799	0	0.719265	0	0.11459
PF3D7_0420800	0	0	0	0	0	0	0	0	0	0
PF3D7_0420900	0	0	0	0	0	0	0	0	0	0
PF3D7_0421000	0.0747544	0	0	0	0	0	0.0743948	0	0	0
PF3D7_0421100	0.803565	0.931208	0.739268	0	0.182222	1.05538	0.325173	0.109152	0.215064	0.068754
PF3D7_0421200	0.541955	0.285191	0.378565	0	0	0.556382	0.101989	0	0	0
PF3D7_0421300	49.6357	25.9982	12.6868	7.61533	21.0771	57.2052	26.569	10.2514	14.2778	23.0547
PF3D7_0421400	0	0	0	0.15766	0	0.0997998	0.595158	0	0	0
PF3D7_0421500	1.15866	0.0915312	23.3512	5.72885	1.21483	1.18387	2.51617	18.7079	1.20674	1.86356
PF3D7_0421600	0.691463	0.29049	0.378565	0	0	0.0997998	0.686328	0.696865	0.549603	0.137508
PF3D7_0421700	3.98036	4.24223	1.14434	0.0452694	1.59581	2.05338	0.788316	2.28365	2.19841	0.714643
PF3D7_0421800	0.691463	1.13017	0.899452	0.181078	2.14799	0.784674	1.32585	1.74359	0.621291	0.111914
PF3D7_0421900	2.41076	7.13653	6.10256	0.407425	4.21315	8.99944	6.73126	6.39764	1.7205	0.920905
PF3D7_0422000	70.4172	184.757	184.673	50.3081	61.1603	59.8574	182.134	107.641	69.1906	38.6119
PF3D7_0422100	67.5928	122.723	149.555	160.032	236.39	83.6333	117.326	113.779	94.4845	179.932
PF3D7_0422200	80.9539	122.504	129.77	18.9902	65.5552	22.7768	34.2593	35.7964	53.9807	31.0968
PF3D7_0422300	208.935	238.306	325.624	39.6494	38.5269	809.405	43.4604	34.3826	82.6079	58.3937
PF3D7_0422400	1633.71	2819.3	2467.51	3370.48	1470.68	1874.12	2844.68	5928.86	1735.66	1181.59
PF3D7_0422500	117.038	105.167	140.69	41.4093	35.1029	31.876	59.0844	29.5975	75.3557	81.0318
PF3D7_0422600	7.28817	15.6923	10.1158	10.1216	11.6677	9.6581	16.2489	6.8538	5.56774	9.96218
PF3D7_0422700	139.672	176.925	189.784	95.1464	27.7093	59.548	139.197	114.261	114.545	55.8724
PF3D7_0422800	11.5865	21.5989	6.27888	10.2316	36.6649	15.3891	42.7874	9.58546	13.764	25.8724
PF3D7_0422900	14.502	13.2792	8.60098	6.51096	41.7726	10.2257	36.6069	10.4359	10.8726	9.34354
PF3D7_0423000	12.4462	43.5147	18.3152	33.6164	63.9096	15.7871	33.7166	20.8522	33.4303	34.3382
PF3D7_0423100	116.519	291.322	137.838	283.363	313.713	80.1366	258.674	264.357	130.77	105.081
PF3D7_0423200	18.7437	50.8049	40.4932	38.3095	96.1956	20.8793	43.8687	26.3542	24.0512	57.8854
PF3D7_0423300	96.1493	100.57	16.4275	17.7815	797.612	37.5921	83.4666	15.5298	166.243	246.034
PF3D7_0423400	116.97	78.0247	2.80957	9.64932	182.653	146.719	32.074	4.09729	149.002	302.772
PF3D7_0423500	448.912	218.73	38.9104	247.45	620.525	477.017	325.706	59.8754	705.105	551.018
PF3D7_0423600	248.152	243.337	210.061	133.885	208.732	112.463	163.362	105.653	201.693	162.885
PF3D7_0423700	395.725	728.939	230.493	110.404	383.55	304.937	477.463	262.298	238.23	235.193
PF3D7_0423800	202.897	126.213	19.6237	25.2063	257.867	360.185	193.483	40.0512	236.735	214.064
PF3D7_0423900	86.1889	96.0342	19.9078	5.30666	139.781	188.047	135.295	39.3055	78.0794	81.0653
PF3D7_0424000	12.0349	9.30533	41.3857	4.74464	6.06304	19.4659	15.6443	77.2648	15.2336	12.7655
PF3D7_0424100	187.062	55.3801	4.38145	1.99029	242.066	131.817	51.8847	9.50686	99.8724	153.385
PF3D7_0424200	139.091	58.2277	10.9087	1.70696	113.05	63.3878	46.063	6.7027	132.645	133.348
PF3D7_0424300	198.538	61.3383	7.2469	2.03242	119.518	200.807	23.8846	8.32043	158.477	312.998
PF3D7_0424400	7.08258	5.5646	3.62028	0.360589	2.09277	4.17911	1.29826	1.11107	3.44099	0.338418
PF3D7_0424500	149.986	175.001	268.3	3.69098	44.5674	63.1183	110.905	61.0306	49.7869	43.8564
PF3D7_0424600	1746.55	1919.45	1344.26	267.882	960.596	1729.48	1471.38	1964.82	507.033	534.108
PF3D7_0424700	220.796	69.657	219.47	22.1739	15.7099	78.2067	35.9352	122.762	70.2178	9.3668
PF3D7_0424800	578.302	692.558	119.806	1.96374	50.0126	739.073	449.726	163.46	162.252	26.8316
PF3D7_0424900	604.239	1677.12	1371.26	10.3791	87.8912	248.928	1258.1	592.031	211.131	20.0939
PF3D7_0425000	0.710137	0.478851	0.213771	0.0788299	0.104914	0.228291	0.176384	0.652065	0.346489	0.022918
PF3D7_0425100	13.2304	18.311	16.0213	0	0.679187	3.86474	2.34574	5.73133	0.621291	0.911368
PF3D7_0425200	22.574	43.9965	27.8271	0.305177	4.16351	11.4944	17.4401	10.2567	0.621291	3.23295
PF3D7_0425250	0	0	0	0	0	0	0	0	0	0
PF3D7_0425300	0.168183	0	0.0823969	0	0	0	0	0	0	0
PF3D7_0425400	18.5004	49.9585	59.7499	0.135808	0.933208	2.49624	19.4799	8.22759	0.549603	0
PF3D7_0425500	0.41112	0.188361	5.91011	0.472979	0.673677	0	0.48235	1.21738	0.346489	0.610758
PF3D7_0425600	0.149509	0	1.53212	0.439419	0.182222	0	0	0.173504	0.35844	0.333065
PF3D7_0425700	0.915726	0.19366	0.494381	0.214638	0.104914	0.0997998	0.305966	0.828418	0.346489	0.15775
PF3D7_0425800	2.74712	1.24819	1.51426	0.0452694	0.568763	0.913165	0.584339	0.565313	0.0716879	0.0889959
PF3D7_0425900	6.18576	3.54562	78.9391	29.3607	17.339	15.5039	4.80673	49.3741	1.75635	5.55974
PF3D7_0426000	17.8658	17.7898	5.33736	6.32593	12.8329	43.3642	14.724	6.03108	20.885	27.2385
PF3D7_0500100	488.433	213.828	72.5641	190.449	658.179	619.657	268.686	72.1218	239.568	587.865
PF3D7_0500200	0.299018	0	0	1.11689	1.51299	1.24126	0.176384	0.347008	1.37401	2.02817
PF3D7_0500300	1.34558	0.29049	1.71247	0.0788299	0.750985	2.25298	0.917899	0.369408	1.37401	0.269664
PF3D7_0500400	0.4672	0.0968299	0.558916	0.181078	0	0.498999	0.380361	0.500961	0.286752	0.155074
PF3D7_0500500	0.149509	0.0968299	0.790549	0	0.25953	0.427891	0.101989	0.086752	0	0.0660779
PF3D7_0500600	17.1556	8.74024	1.01527	14.4604	57.8252	24.8426	17.8445	6.88475	14.7557	21.9119
PF3D7_0500700	0.242937	0.468253	0.394122	0	0.524571	0.228291	0.305966	0	0	0.226504
PF3D7_0500800	1813.09	648.146	1509.5	7367.75	7432.53	785.513	5646.89	2951.6	4300.52	3452.2
PF3D7_0500900	35.6946	21.4876	3.76087	16.7216	149.41	15.5588	53.0885	8.65889	40.8499	36.4703
PF3D7_0501000	194.261	357.404	1497.92	744.977	335.608	263.289	639.418	2064.95	383.494	211.519
PF3D7_0501100	1864.96	1306.1	779.754	160.682	470.326	1252.64	679.939	565.583	530.726	365.694
PF3D7_0501200	270.287	122.345	1531.13	1006.93	401.247	346.477	739.646	1378.03	508.47	504.188
PF3D7_0501300	4385.51	1762.68	1610.59	150.888	167.609	2663.16	692.492	868.235	1332.69	57.5306
PF3D7_0501400	1347.49	364.24	87.1472	45.051	122.682	742.439	31.1417	46.3047	498.239	88.8383
PF3D7_0501500	215.171	183.933	11.2342	111.904	1179.21	389.268	208.869	28.3532	210.116	791.047
PF3D7_0501600	385.216	440.121	33.2071	358.785	3812.91	470.709	674.574	77.5883	523.736	1189.62
PF3D7_0501700	8.74585	4.07506	0.672428	3.00963	15.3453	21.0378	4.7767	3.28842	5.23318	5.27937
PF3D7_0501800	102.261	47.0566	25.3846	122.588	201.919	38.8346	110.997	9.1122	242.532	334.043
PF3D7_0501900	9.9603	14.7957	17.0141	4.21237	22.264	8.32953	8.64632	8.9387	4.62385	17.6231
PF3D7_0502000	52.4363	47.2893	42.3497	17.0625	46.8639	25.3292	17.7176	31.1224	29.2486	47.341
PF3D7_0502100	11.1378	15.1657	12.2362	12.5528	57.6092	23.4168	17.3478	12.7362	9.72561	36.0947
PF3D7_0502200	24.1441	35.806	38.5687	8.48641	38.2995	15.5725	29.9022	20.4437	15.15	29.1825
PF3D7_0502300	3.30775	5.594	3.16796	0.746162	3.1585	2.93785	1.78061	3.29412	2.48516	1.16347
PF3D7_0502400	315.33	296.478	345.689	7.62234	47.4721	209.292	99.0744	95.9858	70.839	32.1215
PF3D7_0502500	3.02735	3.40255	1.51195	0.15766	0.728889	1.45458	0.529151	1.02432	1.18284	0.353307
PF3D7_0502600	5.17661	10.1373	9.20599	3.27342	8.92327	2.80936	7.54499	4.71556	14.3017	6.86085
PF3D7_0502700	10.1288	22.7237	18.4454	11.7668	7.32752	8.57154	15.8109	13.5398	13.6207	5.39746
PF3D7_0502800	10.7827	42.8119	35.7758	13.2428	7.55388	59.7076	28.8139	33.3221	4.31321	11.2394
PF3D7_0502900	121.679	103.272	79.5707	1111.75	497.789	256.873	377.982	404.63	279.714	395.656
PF3D7_0503000	196.205	117.153	40.0426	275.112	289.055	295.686	286.433	77.0657	329.297	261.359
PF3D7_0503100	13.5857	19.3482	24.1481	25.3826	33.8047	17.2441	26.964	10.8753	20.67	49.2076
PF3D7_0503200	15.6041	17.0007	8.8499	11.5045	46.4277	8.75618	13.0597	4.69316	17.4918	63.1586
PF3D7_0503300	590.062	376.519	236.169	351.691	338.906	146.336	423.887	216.943	598.807	328.061
PF3D7_0503400	1835.23	711.655	120.177	1584.45	3021.38	4254.45	1673.7	422.001	1783.92	2829.99
PF3D7_0503500	27.77	22.6727	29.2734	7.88694	59.2274	22.2616	17.9035	10.545	29.9056	57.2375
PF3D7_0503600	311.228	78.6617	17.9291	20.0293	244.537	140.151	83.6779	12.6947	247.656	353.808
PF3D7_0503800	672.739	1496.36	1516.54	2335.56	1090.12	1073.09	1555.76	3775.93	765.266	754.342
PF3D7_0503900	2.59761	5.57665	7.66407	2.78873	4.66598	1.91116	2.72258	1.91424	6.59527	8.21452
PF3D7_0504000	19.0987	26.6345	58.8539	13.5846	19.4426	6.98847	22.3001	9.1627	76.0728	111.13
PF3D7_0504100	19.9773	36.3599	13.4151	24.4438	77.9412	41.4842	50.0216	15.4145	32.116	46.4014
PF3D7_0504200	48.1214	24.4128	18.2172	78.7881	72.7512	105.286	57.5811	12.6609	135.394	111.008
PF3D7_0504300	1.55105	7.7734	3.68712	1.57115	3.16952	3.39444	4.00759	3.06442	1.13506	2.38649
PF3D7_0504400	41.151	40.3358	34.8372	38.9805	78.7526	27.2516	57.3671	9.52926	115.035	108.014
PF3D7_0504500	9.62446	23.5919	8.9588	2.6662	13.6721	17.3826	11.0256	5.47147	6.32045	5.43609
PF3D7_0504600	212.84	106.694	30.5462	143.281	206.952	226.351	155.329	48.0458	212.96	204.724
PF3D7_0504700	61.8558	213.629	80.4679	35.1527	45.2241	11.4121	44.9448	34.3053	90.804	27.842
PF3D7_0504800	24.1074	39.9548	8.80726	23.9636	62.6401	9.95377	31.3343	6.62125	44.1954	76.8514
PF3D7_0504900	130.762	81.2111	15.7009	168.52	122.383	125.966	136.008	49.6513	120.913	153.274
PF3D7_0505000	20.7989	41.017	32.2512	8.27796	7.37171	10.343	10.6634	19.8417	7.98122	3.76459
PF3D7_0505100	56.9222	72.3977	50.7681	36.9206	62.3755	22.163	45.4742	12.0589	75.9292	198.768
PF3D7_0505200	40.3651	29.814	33.6681	21.1366	19.9617	17.9253	28.7278	8.64219	49.1419	64.0114
PF3D7_0505300	10.7638	4.31641	0.394122	2.30404	13.8045	8.92584	5.01909	1.32653	3.91892	7.1981
PF3D7_0505400	53.0928	24.538	10.7243	52.8313	214.558	50.1456	52.4836	7.66797	113.864	158.616
PF3D7_0505500	63.0906	40.8387	43.4532	85.8086	54.1094	26.0964	126.856	15.902	222.065	189.581
PF3D7_0505600	10.7452	17.0599	26.2449	5.81007	22.1535	5.04862	14.0241	8.8882	11.7807	14.5155
PF3D7_0505700	159.256	75.2043	50.155	189.186	169.418	129.063	144.918	41.377	205.218	226.241
PF3D7_0505800	737.341	492.414	654.097	4387.39	1056.46	1819.11	1696.02	1972.13	1298.59	1605.62
PF3D7_0505900	181.724	188	128.44	690.146	347.41	337.307	332.854	432.398	234.527	235.204
PF3D7_0506000	19.3227	31.9357	33.1748	24.3212	11.861	25.0896	20.4451	39.1267	10.7293	17.3602
PF3D7_0506100	79.0852	254.457	197.908	63.1281	174.153	41.4069	184.486	139.512	52.3917	46.2467
PF3D7_0506200	25.6577	54.4753	31.5275	5.97161	13.6113	11.1825	29.824	14.9979	6.23683	13.0578
PF3D7_0506300	10.4653	19.4571	9.63468	21.6862	26.2674	15.5488	22.0433	9.93492	34.8761	26.2489
PF3D7_0506400	7.38172	9.26824	5.58802	1.68511	21.0493	18.5827	16.5414	7.23745	6.5355	7.07617
PF3D7_0506500	90.038	125.268	154.97	61.1637	105.396	30.0746	91.5454	34.8449	167.462	88.289
PF3D7_0506600	0.168183	0.366125	0.525497	0.31532	0.154616	0.328091	0	0.109152	0.286752	0.226504
PF3D7_0506700	38.8338	30.0766	38.6038	38.2045	54.5345	27.1293	37.4285	14.9812	58.9631	90.711
PF3D7_0506800	69.929	151.499	149.409	36.4836	39.603	20.8207	77.9223	44.8169	75.977	71.356
PF3D7_0506900	520.896	254.821	33.6767	100.265	559.296	243.022	180.918	59.1149	441.882	783.095
PF3D7_0507000	2.95265	6.2636	3.7989	20.2079	11.1928	20.7558	16.0463	5.17457	6.7267	20.3861
PF3D7_0507100	1515.36	2276.68	2822.21	1469.26	613.573	894.76	1794.95	1989.05	2048.38	689.121
PF3D7_0507200	12.9881	23.7947	11.1576	4.2108	18.7136	10.8657	9.71544	8.90814	20.2159	22.0833
PF3D7_0507300	28.8541	42.5239	3.70671	1.50403	60.6643	52.9699	27.8346	28.925	197.869	53.608
PF3D7_0507400	76.002	32.7237	1.54307	4.00243	37.4443	130.975	24.9705	7.18695	23.7285	104.619
PF3D7_0507500	553.469	145.118	14.6096	4.29903	226.999	284.611	111.54	18.6952	271.002	611.414
PF3D7_0507600	44.6083	48.2667	57.8438	6.71934	28.7305	12.077	33.0462	7.32666	55.0561	30.9591
PF3D7_0507700	96.7855	84.3015	181.631	133.45	380.494	36.2086	183.806	84.7338	287.779	150.366
PF3D7_0507800	303.45	302.172	343.793	133.893	282.197	117.001	173.024	169.621	353.288	392.667
PF3D7_0507900	33.1151	92.8243	77.8553	96.9598	60.9612	61.4566	108.886	79.6443	42.4271	23.1177
PF3D7_0508000	262.961	157.424	18.6586	215.474	1187.9	241.78	240.5	35.9238	256.116	827.586
PF3D7_0508100	65.7629	57.5056	7.5206	11.6779	71.7353	85.6357	29.538	7.43051	70.0267	511.852
PF3D7_0508200	56.0636	116.318	39.0659	59.4067	42.4142	60.6258	93.3307	39.448	87.8651	107.781
PF3D7_0508300	30.4237	82.0415	160.645	38.9675	78.8077	16.1027	75.6705	63.4359	63.5871	60.5491
PF3D7_0508400	11.493	7.78254	7.32296	2.87927	12.0763	8.37194	11.0018	4.39665	19.6185	12.2931
PF3D7_0508500	99.2327	124.203	47.1507	32.7818	130.644	56.6651	60.8921	19.9097	127.723	377.371
PF3D7_0508600	173.871	215.557	107.092	166.848	256.974	254.529	178.142	256.301	133.446	233.638
PF3D7_0508700	110.744	144.77	133.084	34.0047	149.67	24.0729	77.8025	35.7964	138.202	106.806
PF3D7_0508800	74.0421	56.8224	28.4627	116.236	439.268	74.4917	100.496	39.6639	155.885	272.326
PF3D7_0508900	218.911	121.615	18.3866	51.0757	360.347	125.225	71.0966	11.2309	362.165	460.724
PF3D7_0509000	190.02	225.021	158.993	433.848	403.572	273.542	295.418	196.862	258.613	481.351
PF3D7_0509100	67.819	34.1474	9.55517	116.181	139.698	38.7335	99.1632	6.39479	178.395	182.474
PF3D7_0509200	2.2239	9.83862	4.33535	3.81978	3.33521	8.09999	5.88667	5.59447	4.64775	2.61718
PF3D7_0509300	45.094	60.5834	29.1167	83.2481	54.1863	85.3511	80.8016	72.3857	64.9608	65.5274
PF3D7_0509400	266.314	175.204	303.845	58.9065	44.2693	56.5103	87.5506	98.979	130.902	59.2818
PF3D7_0509500	3.41991	6.03815	3.24863	5.19114	20.4142	3.43685	6.90412	3.63258	8.67422	10.2397
PF3D7_0509600	59.6329	81.5199	133.914	71.7374	71.74	27.0819	96.2667	57.9107	145.228	78.5722
PF3D7_0509700	13.4181	21.2612	10.7398	8.32793	9.43142	13.2085	20.5073	5.96388	28.3644	10.1532
PF3D7_0509800	66.5845	69.2774	57.2734	17.1452	89.0079	35.2368	40.3618	18.6973	78.2708	86.1798
PF3D7_0509900	8.12914	7.65922	1.47393	27.4736	28.2443	7.55858	19.9219	5.47962	20.4669	27.8982
PF3D7_0510000	12.6704	14.0134	3.51772	18.6554	16.9136	11.6815	17.4538	3.76128	29.9415	23.9387
PF3D7_0510100	39.0204	36.4814	15.2158	20.517	97.306	11.336	40.3707	9.94878	64.949	125.772
PF3D7_0510200	139.691	95.4832	109.13	80.5528	59.2174	92.8811	115.239	34.7089	113.745	102.434
PF3D7_0510300	32.7604	39.2162	26.7174	5.26057	10.8561	45.949	23.3351	34.3423	10.323	4.50517
PF3D7_0510400	18.5376	25.2977	25.5857	0.756305	3.58918	3.72253	7.72599	6.41149	1.29038	2.8594
PF3D7_0510500	90.6359	93.6218	100.567	71.7332	197.793	37.8628	94.1934	41.9728	154.953	235.712
PF3D7_0510600	0.299018	0	0	1.14031	0.386541	1.02669	0.223184	0	0.215064	0.198234
PF3D7_0510700	0.915667	2.57347	0.899452	0	0.209828	0.427891	0.203978	0.305057	0.0716879	0.11459
PF3D7_0510800	13.1191	10.7395	14.3377	1.03806	1.87192	6.71652	4.83432	3.61588	9.08041	2.19628
PF3D7_0510900	0.242937	7.43471	2.7917	0.0452694	0.734399	0.427891	3.56961	3.90708	0	0.223828
PF3D7_0511000	448.301	913.929	1431.82	2444.55	1165.47	952.658	1287.36	2264.6	704.512	995.217
PF3D7_0511100	5.81187	14.2331	12.0328	3.0018	8.98956	21.7251	12.6012	16.2825	2.99893	6.91574
PF3D7_0511200	52.7736	36.6052	5.96024	62.543	138.483	38.1272	49.7813	5.87428	97.9375	265.377
PF3D7_0511300	12.4274	16.4939	44.7594	13.5308	36.6263	6.94481	19.0519	15.9766	21.5302	22.6691
PF3D7_0511400	2.78447	2.12111	2.92135	0.835135	7.0293	7.20428	4.75154	2.76221	1.87582	2.33681
PF3D7_0511500	208.886	320.422	270.613	73.1395	194.657	49.2462	67.1445	85.3903	136.278	78.8605
PF3D7_0511600	21.3227	29.4402	4.60443	5.78121	180.271	28.8908	21.7477	7.80807	9.1043	41.6929
PF3D7_0511700	13.0249	16.1928	22.9121	2.60922	6.45503	12.9515	5.11269	10.8501	2.66439	9.57725
PF3D7_0511800	308.068	282.71	729.429	271.622	268.46	99.4267	413.75	187.623	559.403	411.256
PF3D7_0511900	5.79302	7.76665	36.9426	1.15202	2.2529	2.36775	3.49765	12.6576	3.27374	1.37927
PF3D7_0512000	129.658	199.865	238.323	464.551	247.429	237.19	268.827	459.385	189.805	162.488
PF3D7_0512100	15.3241	40.9442	28.2414	118.067	99.8956	32.5047	63.1042	39.3055	23.418	33.2902
PF3D7_0512200	11.5115	19.0283	55.3506	7.31716	5.3893	3.13745	11.2166	7.75473	15.7354	9.47954
PF3D7_0512300	23.8454	67.8437	74.6211	25.8464	53.4791	12.0234	56.0164	41.3041	23.2627	25.3223
PF3D7_0512400	2.44804	1.81857	4.42639	0.529958	0.938717	0.527691	1.42784	1.08582	1.51738	0.709291
PF3D7_0512450	0.654057	1.93275	1.46298	0.135808	0.209828	1.18387	0.297579	0.542912	0.143376	0.155074
PF3D7_0512500	11.9972	11.8644	13.0055	3.84708	18.7355	9.02813	8.06685	5.23892	7.28825	14.1033
PF3D7_0512600	421.062	352.948	247.337	627.361	519.907	466.052	515.671	319.596	547.06	646.384
PF3D7_0512700	47.6166	138.084	213.516	125.451	80.6743	47.3849	177.914	339.816	70.4333	39.9258
PF3D7_0512800	17.1179	13.1882	17.3806	11.2235	6.0907	5.89067	9.38809	6.35284	18.9853	15.0955
PF3D7_0512900	3.81224	2.02958	4.72543	3.23672	1.27556	4.37995	1.63669	1.75744	1.57713	2.45826
PF3D7_0513000	26.5367	38.7937	48.3353	15.507	52.3359	13.5478	33.2213	13.5899	46.8838	25.9671
PF3D7_0513100	60.25	60.8228	19.6687	84.2199	139.08	65.2079	101.827	35.2692	107.782	81.0472
PF3D7_0513200	192.592	224.246	215.897	55.3616	130.946	49.7227	83.5931	65.0183	128.691	97.0643
PF3D7_0513300	1067.25	1922.12	2174.78	439.802	314.57	793.324	925.348	640.142	454.776	764.863
PF3D7_0513400	18.3141	24.1603	31.0879	22.9819	19.5805	25.9466	35.758	16.2373	17.1334	14.7417
PF3D7_0513500	12.1279	37.7767	48.7611	8.05788	13.4898	9.00068	19.5675	49.3781	4.36098	7.22136
PF3D7_0513600	305.907	269.51	233.114	343.46	307.448	147.629	482.767	91.9941	637.077	396.486
PF3D7_0513700	9.81126	17.612	10.0974	3.52005	3.92607	15.1608	10.8876	6.40049	6.72669	4.57742
PF3D7_0513800	30.1254	34.6343	20.3186	136.049	110.112	39.8762	134.213	36.0648	121.881	94.6649
PF3D7_0513900	13.6236	17.4208	10.0069	43.6941	38.1783	20.6348	29.4515	12.3668	20.8492	29.0645
PF3D7_0514000	15.7541	19.5404	7.55863	2.42113	15.1962	4.96254	14.4718	4.685	22.7369	13.4494
PF3D7_0514100	31.3022	17.652	6.45635	22.3472	64.4845	27.642	22.3782	3.82564	37.9944	73.4181
PF3D7_0514200	60.8098	66.4081	47.7361	24.5373	74.805	35.8992	32.5712	11.0879	41.555	110.783
PF3D7_0514300	27.4151	15.105	19.2613	32.6701	60.1442	20.8244	30.7416	13.8974	60.3133	68.3198
PF3D7_0514400	0.448526	0	0	0.474546	0.800687	5.07731	0.520764	0.109152	0.274801	0.132156
PF3D7_0514500	10.8953	14.59	14.5007	2.40629	4.21872	17.7731	14.3793	8.73464	4.71942	3.93037
PF3D7_0514600	87.4768	122.982	160.944	89.844	27.665	62.8438	92.8481	82.841	94.4128	37.9632
PF3D7_0514700	1.17734	2.59466	1.24229	0.305177	1.77803	0.498999	0.686328	1.10822	1.11116	0.536651
PF3D7_0514800	3.56924	2.90105	3.52463	0.124099	2.70016	1.88247	1.31747	0.957121	0.776617	2.55344
PF3D7_0514900	21.2663	90.0491	50.1584	5.52361	14.4674	11.6504	17.0456	22.1266	18.9853	33.4288
PF3D7_0515000	85.1036	151.691	108.51	34.4372	74.3743	47.713	68.6784	42.0095	84.006	212.905
PF3D7_0515100	12.9693	22.8591	16.9836	8.0977	9.23812	19.6805	22.7199	18.0207	11.7448	22.1614
PF3D7_0515200	2.05566	6.16677	1.63411	5.65316	7.75819	10.0012	7.28935	1.11107	2.17452	10.6788
PF3D7_0515300	93.5337	94.736	46.2777	63.1658	101.145	90.6394	94.9433	28.5426	121.212	154.712
PF3D7_0515400	132.328	54.8661	7.38922	3.71127	138.429	76.7235	12.5963	3.90138	90.9354	218.856
PF3D7_0515500	12.2406	21.2439	6.53471	19.7179	30.6242	9.01316	19.0649	4.80231	13.7879	18.4362
PF3D7_0515600	34.3301	40.1903	19.278	9.5018	26.7976	27.0382	29.1006	5.74273	18.6388	13.4664
PF3D7_0515700	1991.44	773.313	104.717	502.424	2517.53	1462.49	782.44	171.013	2118.26	3264.64
PF3D7_0515800	19.3982	37.1832	23.6226	17.9321	37.9682	6.92985	40.2103	17.4102	30.2164	13.5151
PF3D7_0515900	7.79278	12.8683	17.2884	4.44185	26.2619	4.73425	15.3946	6.34144	20.5265	22.3293
PF3D7_0516000	33.4511	41.5228	37.7372	27.2534	29.0505	27.7393	42.0098	33.4907	52.7262	18.1316
PF3D7_0516100	9.34388	14.5968	10.979	4.86799	7.56495	2.60976	12.1524	3.35277	11.0519	15.4375
PF3D7_0516200	780.218	794.781	1472.93	1717.89	392.255	943.385	1458.64	1323.89	1077.28	364.886
PF3D7_0516300	62.51	62.0421	173.354	17.9147	10.4696	6.68907	31.0773	39.6867	39.7269	10.1117
PF3D7_0516400	37.3943	25.3372	19.0216	23.2947	51.3093	33.388	28.2863	9.58507	40.5154	63.5051
PF3D7_0516500	45.5431	46.7762	20.7185	8.29981	14.6	38.7585	36.3718	19.2691	56.7406	23.862
PF3D7_0516600	34.5538	26.728	18.7439	24.0049	23.4184	13.206	30.9913	13.1003	69.4652	47.5506
PF3D7_0516700	211.229	130.595	168.746	44.0662	215.21	76.1347	77.6978	58.9037	151.571	305.673
PF3D7_0516800	66.0055	159.69	41.7471	63.0652	156.49	27.153	87.9326	31.2608	173.209	246.137
PF3D7_0516900	1276.29	1315.01	2759.06	1530.14	547.39	1090.43	1815.08	2160.22	1489.96	533.485
PF3D7_0517000	1485.02	2611.23	2181.86	2794.17	793.92	1684.02	2642.55	4658.48	1504.02	929.895
PF3D7_0517100	7.49376	8.75084	14.0415	16.4655	9.21603	8.30208	16.5011	11.3564	12.2108	12.7269
PF3D7_0517200	6.65279	8.13807	9.55344	0.350446	2.29158	0.527691	2.13581	1.50288	18.0174	1.55575
PF3D7_0517300	1598.39	1332.83	1026.42	864.48	374.296	1017.63	850.907	413.771	865.867	569.318
PF3D7_0517400	86.7877	107.812	128.119	140.784	79.9516	70.9064	201.633	37.2182	252.388	134.791
PF3D7_0517500	9.32539	11.1042	10.0726	1.13875	2.81615	7.94281	3.51685	3.00292	13.6087	1.6772
PF3D7_0517600	9.1198	15.422	8.35148	0.711035	8.05641	6.71776	9.66134	6.01969	6.47576	3.95177
PF3D7_0517700	646.953	651.145	930.523	421.704	361.415	248.102	800.855	516.993	929.994	253.339
PF3D7_0517800	5.62513	12.1389	7.76606	0.981085	1.32526	8.91336	3.9524	6.06488	5.35267	1.97932
PF3D7_0517900	81.3119	81.6046	27.5096	21.6426	178.44	28.7486	70.4718	5.28657	138.978	244.043
PF3D7_0518000	102.988	202.66	99.3212	64.1446	67.6053	82.7639	121.722	83.845	97.0052	73.1048
PF3D7_0518100	23.4722	20.6696	31.8484	34.4037	30.9945	8.91336	39.0689	12.7472	59.4173	46.579
PF3D7_0518200	54.2701	120.726	22.0766	279.275	1144.56	46.09	165.42	17.7267	54.9487	178.589
PF3D7_0518300	529.227	618.97	435.948	1441.24	1463.68	551.487	925.114	797.384	820.754	773.403
PF3D7_0518400	0.784892	1.85182	0.81936	1.34481	1.43568	2.78067	1.44705	1.67639	0.286752	0.860179
PF3D7_0518500	165.235	199.793	114.956	50.89	71.1496	95.2015	102.861	46.7735	128.894	159.21
PF3D7_0518600	63.4459	49.2413	21.8001	26.138	54.7109	28.9619	39.9641	5.77082	97.4834	178.028
PF3D7_0518700	12.1658	17.1067	12.5964	2.45857	11.3143	7.31656	7.19818	8.02353	14.4331	8.21822
PF3D7_0518800	22.7624	52.1101	20.7888	5.34171	4.15254	26.9871	4.32194	9.78991	37.7434	3.20536
PF3D7_0518900	9.81103	8.54658	2.09738	1.09661	9.23818	6.41712	15.1052	5.11306	4.82695	3.33951
PF3D7_0519000	8.97011	14.5106	15.1726	13.4847	12.5733	9.88515	12	10.2009	15.6996	14.3467
PF3D7_0519100	52.0647	58.4864	10.8459	199.989	141.195	120.381	100.489	42.2905	69.5968	164.87
PF3D7_0519200	743.862	240.935	337.7	1510.67	925.779	1537.07	761.397	684.041	657.005	647.569
PF3D7_0519300	21.1177	35.4075	17.4543	16.9056	20.4807	8.45678	32.6864	5.96388	48.8313	48.6555
PF3D7_0519400	1477.41	2460.1	2237.89	4528.47	1755.48	2970.65	3016.15	5389.28	1691.42	1542.78
PF3D7_0519500	27.6394	75.3253	110.857	52.3111	68.5815	21.3496	65.57	56.7524	59.202	48.0782
PF3D7_0519600	75.666	67.8472	100.596	65.6969	92.7067	31.8211	77.48	45.6608	116.039	108.565
PF3D7_0519700	287.49	623.403	651.536	124.002	507.71	69.7138	365.505	261.683	278.029	149.86
PF3D7_0519800	122.61	144.1	145.072	37.7464	38.4325	63.4751	61.0774	35.822	78.5219	59.3402
PF3D7_0519900	5.75579	11.3349	12.0553	5.80067	13.7107	4.57831	7.76088	9.71662	7.10904	14.251
PF3D7_0520000	1192.02	1719.69	2248.94	2414.28	985.825	1366.25	2383.98	3434.96	1854.03	1019.78
PF3D7_0520100	128.421	116.568	155.168	84.8503	50.9838	98.7056	110.11	81.6852	77.2913	52.2019
PF3D7_0520200	40.5894	36.9178	78.9305	39.1405	53.5787	18.8858	38.5744	25.3043	61.2931	62.1148
PF3D7_0520300	49.2987	123.771	110.436	233.599	158.653	41.4456	141.626	203.39	57.637	31.0981
PF3D7_0520400	11.3431	18.6969	16.0098	12.8611	71.8884	11.81	17.3143	9.42541	8.29188	36.1785
PF3D7_0520500	21.2668	20.1638	19.467	58.636	87.8582	41.6015	38.0618	16.7525	33.3707	64.5895
PF3D7_0520600	374.348	809.013	477.507	318.991	136.308	348.122	592.727	893.5	194.441	77.8535
PF3D7_0520700	11.1935	11.1971	16.7853	0.949091	4.49478	3.53665	2.04221	4.62596	3.26179	3.71038
PF3D7_0520800	25.7703	23.3891	29.3921	24.887	82.3803	10.469	25.0132	10.7548	68.2109	79.2092
PF3D7_0520900	1288.05	1108.65	916.17	3057.43	1997.92	1272.63	2118.97	651.405	3195.99	3114.1
PF3D7_0521000	112.501	117.495	206.547	39.7408	134.247	27.1405	117.76	88.3224	129.181	45.7877
PF3D7_0521100	2.18643	4.31641	2.2155	1.87633	9.45335	2.46755	3.65482	1.04387	1.19479	3.84521
PF3D7_0521200	7.23221	14.2003	4.2881	6.65535	10.7897	9.88391	10.8219	7.74372	13.8835	6.96776
PF3D7_0521300	75.4782	94.0718	70.1608	19.2003	74.6168	26.0589	52.1449	39.2379	36.25	31.2465
PF3D7_0521400	8.78302	12.3841	23.5736	12.826	30.1381	11.1102	10.0539	8.79575	17.0139	26.1859
PF3D7_0521500	20.8555	26.9385	18.2357	22.7453	14.7876	12.5211	21.9162	12.241	24.1469	24.2614
PF3D7_0521600	9.381	24.0543	10.7139	1.0849	10.4859	2.23925	10.728	5.11021	1.25453	2.8231
PF3D7_0521700	21.9952	26.0353	36.2287	9.38628	10.5026	11.7527	20.332	10.9059	12.844	8.40809
PF3D7_0521800	17.2492	21.9641	9.51829	15.1043	45.7596	4.82033	22.0336	4.38525	25.4253	31.6766
PF3D7_0521900	16.6695	22.1476	21.2901	5.69529	28.2496	9.71424	13.4952	8.51594	25.2818	7.44402
PF3D7_0522000	31.3769	219.927	170.238	91.7453	292.297	50.2441	186.807	233.339	50.0021	37.4285
PF3D7_0522100	42.9819	22.9285	14.3619	4.42313	110.536	17.9552	24.9561	5.30327	26.596	57.3934
PF3D7_0522200	41.823	176.127	113.12	134.264	286.195	50.677	181.922	105.803	45.8443	51.7131
PF3D7_0522300	257.235	332.833	241.488	78.0831	43.9824	170.077	121.319	211.166	117.615	61.1551
PF3D7_0522400	73.7419	129.889	30.9588	19.7186	252.085	86.4153	47.3149	32.2094	119.503	100.099
PF3D7_0522500	69.2391	40.7101	9.51483	309.219	170.087	182.658	141.736	49.1724	115.429	245.759
PF3D7_0522600	26.8549	23.2705	2.51801	4.18037	39.9234	11.4645	19.9168	2.78746	29.7383	44.332
PF3D7_0522700	6.57815	19.7456	5.69115	30.6489	54.2132	11.9535	27.314	6.45629	11.8763	17.3361
PF3D7_0522800	97.1762	177.985	105.799	147.492	67.2622	110.052	152.138	176.995	72.6315	65.4603
PF3D7_0522900	10.6895	9.31883	9.21924	1.45406	5.72063	4.20656	2.0506	3.76983	9.65391	6.13049
PF3D7_0523000	787.693	650.024	1050.74	200.382	132.3	164.121	307.853	166.148	537.263	279.474
PF3D7_0523100	102.971	82.6924	155.41	115.309	158.335	91.7533	142.679	35.9205	206.365	186.482
PF3D7_0523200	11.3804	11.8273	17.9971	4.2061	7.39375	9.68555	4.98202	9.86487	6.21293	12.3351
PF3D7_0523300	161.99	100.079	26.5681	386.066	193.555	372.639	156.649	114.782	135.191	214.018
PF3D7_0523400	159.221	100.509	107.407	78.0132	205.392	119.771	127.2	41.884	170.354	240.547
PF3D7_0523500	5.90542	19.0987	7.29184	13.9968	15.7538	14.0456	19.1669	9.0955	4.94645	2.60764
PF3D7_0523600	30.8354	38.5364	13.3794	75.1473	89.311	27.7268	55.3825	10.8334	84.926	91.1971
PF3D7_0523700	3.06469	5.37239	6.45289	1.5813	4.23525	3.65142	2.59895	2.71456	2.12674	2.53587
PF3D7_0523800	43.3925	90.7303	93.078	11.6576	37.4492	15.575	50.703	15.9098	24.3021	31.6041
PF3D7_0523900	22.6498	42.8013	42.5739	20.4219	60.8896	11.5518	42.2404	29.5694	16.7868	20.9621
PF3D7_0524000	1295.16	1023.85	2177.15	362.562	914.507	260.584	835.628	502.753	1288.05	728.689
PF3D7_0524100	254.802	250.318	110.047	62.1503	135.147	68.4638	101.338	59.3375	153.041	75.1897
PF3D7_0524200	15.5109	26.3224	6.60616	2.95265	58.9566	14.5583	35.0314	12.4458	12.3063	21.3415
PF3D7_0524300	25.9947	34.8536	35.4019	47.9812	63.1205	27.2141	48.9532	33.8512	39.0101	59.0052
PF3D7_0524400	314.584	413.566	601.37	91.485	44.0487	138.241	145.475	173.768	194.739	85.3753
PF3D7_0524500	13.1558	37.6144	33.4923	14.9124	58.4428	12.1506	21.4969	19.2345	8.19631	13.9959
PF3D7_0524600	24.8549	43.3664	18.6355	35.9961	159.664	16.074	46.229	9.83147	68.3661	105.475
PF3D7_0524700	50.6825	75.1372	96.4943	218.321	76.5832	66.0998	144.057	199.18	103.302	63.2075
PF3D7_0524800	30.2551	44.3207	44.5364	4.38643	24.125	21.3322	15.452	23.6987	16.0939	40.2191
PF3D7_0524900	114.255	120.711	158.432	34.7906	18.653	56.9369	52.4451	53.982	73.0377	29.0847
PF3D7_0525000	17.2305	36.847	187.528	7.04711	9.19393	12.1481	19.268	18.1405	19.1287	24.1169
PF3D7_0525100	1332.19	791.931	552.903	556.856	748.187	784.405	898.685	361.501	980.7	910.364
PF3D7_0525200	69.9862	60.8763	21.9579	42.6043	140.134	41.3695	69.7107	19.6377	118.022	147.47
PF3D7_0525300	9.60532	9.31738	1.76779	0.338737	11.4191	8.4705	7.27962	1.65114	10.7412	13.0541
PF3D7_0525400	4.91494	10.9726	3.4624	1.52588	6.54898	3.50796	6.06305	1.43853	23.4896	14.4116
PF3D7_0525500	25.0968	14.9764	23.327	2.07456	2.3247	1.81136	4.4012	7.24276	6.1054	5.15538
PF3D7_0525600	35.0403	27.2844	15.6001	45.0324	39.1833	21.8661	45.672	9.33336	91.7005	43.0385
PF3D7_0525700	140.721	74.0808	15.3085	297.556	294.781	281.599	262.767	85.5942	220.475	196.993
PF3D7_0525800	2119.78	467.036	42.4685	55.3924	2044.82	1939.73	795.991	160.862	1922.9	1337.31
PF3D7_0525900	21.3607	7.44436	4.67531	1.16216	3.57821	14.5745	6.71449	5.75982	16.5598	2.94606
PF3D7_0526000	9.17541	18.9055	25.7516	8.92187	22.8934	9.09923	10.0071	11.5942	7.09708	16.0043
PF3D7_0526100	1.73791	6.71357	7.06136	3.39051	2.88238	5.5052	2.43339	3.23507	3.28569	2.86392
PF3D7_0526200	142.383	74.9437	44.1279	176.979	340.454	169.872	141.537	33.8601	272.676	362.978
PF3D7_0526300	57.8196	129.729	139.107	33.2183	70.0335	29.8339	98.4186	58.4039	54.2078	32.0678
PF3D7_0526400	10.876	28.4069	9.0337	11.1472	57.5042	18.7249	20.3331	21.7401	6.35631	23.0301
PF3D7_0526500	82.5045	50.7154	46.6972	29.8961	15.3344	18.7	26.2251	10.4807	32.128	27.0311
PF3D7_0526600	6.44726	7.21601	4.49323	4.5878	11.0382	3.67887	7.20657	2.4657	15.8191	23.7078
PF3D7_0526700	18.0339	18.3655	13.3472	38.4794	75.4119	12.5947	34.9507	8.7929	47.7441	66.46
PF3D7_0526800	402.587	421.11	389.123	509.811	276.968	424.386	414.553	404.05	392.24	377.673
PF3D7_0526900	196.969	286.645	327.528	334.262	239.909	230.004	374.108	445.707	301.435	242.706
PF3D7_0527000	442.607	333.595	101.684	457.213	440.265	324.761	524.378	51.5432	969.815	1017.74
PF3D7_0527100	889.355	740.839	489.172	2782.04	1285.48	2189.93	1255.36	1342.8	884.733	1462.36
PF3D7_0527200	74.5266	182.786	154.115	33.0862	118.77	33.1959	79.9415	47.929	121.499	420.493
PF3D7_0527300	150.567	174.632	215.155	228.997	173.04	161.728	207.066	135.499	199.041	157.966
PF3D7_0527400	19.4724	67.7868	62.5001	5.39563	18.9179	5.33305	24.5447	17.407	22.3904	6.77988
PF3D7_0527500	798.241	1210.53	916.956	658.236	425.175	1465.15	816.789	1274.16	466.579	686.236
PF3D7_0527600	84.6013	79.2523	59.1005	87.5582	292.814	68.9828	150.795	58.2467	152.958	115.339
PF3D7_0527700	0	0	0	0.124099	0	0.1996	0	0	0.0716879	0.132156
PF3D7_0527800	0.149509	0	0	1.38538	0	2.06835	0.595158	0.218304	0.274801	0.396467
PF3D7_0527900	255.776	198.929	162.443	119.836	53.6016	104.16	167.99	65.1759	205.767	68.6244
PF3D7_0528000	35.8988	129.76	135.575	157.913	265.699	65.0445	93.0673	138.691	41.3878	93.832
PF3D7_0528100	187.812	170.691	243.18	54.1385	111.791	77.5282	103.271	33.5216	241.516	283.792
PF3D7_0528200	346.748	614.224	589.324	238.017	270.898	304.581	366.919	553.2	300.551	247.886
PF3D7_0528300	40.3098	19.8506	2.16191	0.836701	36.2457	28.4891	7.65159	1.93949	39.9657	92.3579
PF3D7_0528400	188.132	168.62	22.4679	24.3182	450.044	139.685	179.547	48.8229	223.45	367.008
PF3D7_0528500	43.8233	86.3151	39.4042	100.794	123.419	50.1855	109.929	60.5336	90.6371	70.6006
PF3D7_0528600	19.8091	71.3912	57.9936	95.1299	68.4431	86.7146	101.1	68.3861	26.0346	43.9548
PF3D7_0528700	177.871	197.102	115.914	301.538	116.435	256.541	240.724	295.989	156.279	121.593
PF3D7_0528800	44.569	63.616	80.4269	6.7256	17.0073	19.1703	22.4857	37.1193	12.1391	9.35809
PF3D7_0528900	6.01746	8.36497	12.9156	0.722744	2.19218	3.33705	3.644	4.98151	3.60827	2.0561
PF3D7_0529000	125.563	157.65	262.543	42.8582	173.988	44.3385	129.454	62.2931	188.276	162.922
PF3D7_0529100	10.0353	11.1518	15.4762	57.6806	16.5049	17.7282	21.0162	13.9593	23.3463	28.3771
PF3D7_0529200	9.60561	11.8812	6.51743	5.8311	4.77641	9.41236	14.827	5.20551	9.02069	9.61554
PF3D7_0529300	9.69922	12.1982	9.18467	29.553	50.9942	10.9954	26.526	7.41057	22.259	20.0361
PF3D7_0529400	291.123	131.489	70.3037	144.402	495.995	113.341	205.202	29.4553	495.158	739.779
PF3D7_0529500	106.484	99.9334	159.805	180.131	85.7281	176.872	152.958	147.829	82.5604	103.553
PF3D7_0529600	0.0747544	0.0915312	0	0.281759	0	0.1996	0.14879	0.218304	0.549603	0.0660779
PF3D7_0529700	4.57846	7.19626	7.97983	1.44392	6.85259	5.4054	4.03762	4.34045	4.55216	7.99721
PF3D7_0529800	37.9552	38.6642	12.0599	41.5428	119.918	25.399	29.004	12.017	44.7331	77.9405
PF3D7_0529900	534.638	497.705	420.257	401.225	674.213	642.697	487.121	514.55	354.698	544.828
PF3D7_0530000	108.146	203.178	55.0464	118.754	126.843	74.7611	173.28	52.7138	116.182	86.0671
PF3D7_0530100	112.668	193.884	77.3189	24.4274	169.217	47.5995	138.547	37.1538	99.5022	152.077
PF3D7_0530200	19.0057	34.1473	12.0858	12.5731	33.5729	7.52989	26.4156	4.5282	45.689	57.0305
PF3D7_0530300	34.423	28.641	7.12244	26.7515	70.9781	26.5292	18.4437	3.32467	52.3916	107.021
PF3D7_0530400	2.50412	3.78987	5.06597	2.46013	4.03099	3.20856	2.30381	2.76221	2.53296	4.33754
PF3D7_0530500	1.13999	3.06822	1.28032	0.226347	0.441753	2.03966	5.95267	2.00384	2.00725	0.740237
PF3D7_0530600	45.8968	38.1424	48.1187	44.9099	39.796	37.4573	49.3766	19.7183	36.6324	28.8452
PF3D7_0530700	28.0872	21.5479	32.8372	25.1086	14.5337	50.6832	22.599	11.2167	16.2612	30.2991
PF3D7_0530750	6.16697	19.2803	12.3549	16.9713	30.4141	4.92013	16.0255	6.8481	5.48412	6.13701
PF3D7_0530800	30.5923	67.8789	26.1095	27.6031	9.61376	59.3048	26.7754	39.2048	21.0523	14.8017
PF3D7_0530900	23.7899	13.7918	2.79631	4.55655	37.1512	12.5897	5.75708	1.63443	14.2778	64.6101
PF3D7_0531000	22.6491	28.391	40.4275	4.65879	37.206	10.9256	17.1295	5.56353	17.0497	38.2793
PF3D7_0531100	25.5646	21.9978	2.60501	4.33803	119.42	7.102	5.83743	2.49911	13.7401	32.8355
PF3D7_0531200	6.83964	8.97629	5.14376	3.81665	11.7394	4.79163	5.43191	5.86573	3.82335	5.87455
PF3D7_0531300	14.2027	22.8789	9.4019	16.286	180.293	13.7911	33.6901	6.90676	15.592	31.3577
PF3D7_0531400	26.1993	26.4058	16.7099	2.34618	7.6643	4.94882	4.11201	9.31626	3.44101	7.72371
PF3D7_0531500	0.168183	4.14394	6.39123	1.44862	0.916621	1.3972	1.8358	16.2128	0.430128	0
PF3D7_0531600	264.887	1450.52	1413.4	129.426	330.999	423.821	2780.08	2729.96	372.786	464.716
PF3D7_0531700	0	0.677809	0.476519	0	0	0	1.01989	0.873218	0	0.022918
PF3D7_0531800	0.149509	0.19366	0.708152	0.675909	0.541157	0.798399	4.64846	0.654913	0.776617	0.0889959
PF3D7_0531900	0	2.39955	6.49322	0.23649	0.25953	0	1.07751	8.05487	1.17089	0.312824
PF3D7_0532000	1414.75	8619.12	7438.65	455.21	1939.08	2807.79	13189.2	10273.4	1429.03	2317.54
PF3D7_0532100	1567.78	1121.89	6035.2	2374.93	1101.64	1841.97	2489.18	821.983	2533.08	1729.54
PF3D7_0532200	16.6136	33.7985	46.3422	16.8293	38.8683	5.54762	37.0931	36.8268	21.2076	15.7278
PF3D7_0532300	442.284	699.43	6388.96	175.374	112.117	155.613	457.846	1716.7	184.62	110.607
PF3D7_0532400	87.3113	44.723	794.223	296.003	139.384	74.1249	242.323	563.089	167.26	166.341
PF3D7_0532500	3.8685	6.21976	31.8219	22.8228	47.6256	1.74026	10.5757	61.8085	4.91062	9.64882
PF3D7_0532600	2.46689	1.25879	36.609	2.90112	9.7957	5.50644	10.1786	144.747	4.58801	8.58944
PF3D7_0532700	0	0.19366	0	0	1.23136	0	0.305966	0	0.35844	0.341094
PF3D7_0532800	2.33594	6.47171	3.80121	0.711035	0.287136	0.698599	2.10578	5.42951	1.05142	0.645889
PF3D7_0532900	1.06524	1.35032	4.20224	0.395716	0.392051	0	0.325173	0.369408	0.621291	0.20091
PF3D7_0533000	16.1843	3.38905	48.8562	19.9918	11.1044	5.66238	3.93806	17.8742	3.46491	1.75432
PF3D7_0533100	10.353	9.1873	6.49265	1.96374	3.90954	8.14241	3.05614	1.95904	5.72304	20.5486
PF3D7_0600100	0	0	0	0.0452694	0	0	0.611933	0.260256	0	0
PF3D7_0600200	3.58815	4.65459	3.99481	7.72466	21.005	7.6721	11.5704	4.86666	4.63581	8.12168
PF3D7_0600300	4.05541	0.58098	13.5419	2.18852	2.67261	12.6084	2.16097	3.24647	4.588	4.12208
PF3D7_0600400	1.08385	0	0.558916	0	0	0.0997998	0.305966	0	0	0.022918
PF3D7_0600500	2.33606	3.37315	9.38633	4.25995	2.82172	7.601	3.26607	5.05726	2.17452	9.23766
PF3D7_0600600	1.27082	0.376722	0.460962	0.553375	1.6179	6.08903	1.54904	2.348	0.97973	0.867041
PF3D7_0600700	0.224263	0.188361	1.91069	0.327028	0.646071	0.92689	0.48235	0.173504	0.824404	0.295258
PF3D7_0600800	0.149509	0	0.0823969	0	0	0.1996	0	0	0	0.0660779
PF3D7_0600900	0.0747544	0	0.262748	0.0452694	0.314742	0.1996	0.278372	0.086752	0.274801	0.177992
PF3D7_0601000	0.915667	1.11957	1.47393	0.0788299	0.811707	0.328091	0.101989	1.36848	0.274801	0.068754
PF3D7_0601100	1.71923	3.66509	3.47796	0.124099	0.519061	0.228291	0.81591	1.02147	0.143376	0.177992
PF3D7_0601200	9.54965	7.88177	290.56	40.5011	90.547	4.76418	13.0789	169.425	6.54749	3.57322
PF3D7_0601300	0	0	0.0823969	0	0	0.228291	0	0	0	0
PF3D7_0601400	1.30811	0	0.427542	0.0788299	0	0.0997998	0.0743948	0	0.549603	0.221152
PF3D7_0601500	2.14909	7.64717	13.6376	1.1286	3.55606	3.38071	6.59329	5.79283	2.55685	1.9094
PF3D7_0601600	2.78447	8.52924	10.3653	1.0045	4.41747	4.03565	6.07496	5.93008	1.7444	2.26806
PF3D7_0601700	23.2851	82.1485	159.869	9.44251	31.8665	33.5202	66.6181	96.77	15.1261	11.6677
PF3D7_0601800	1.71935	0	0.411984	3.02522	2.61189	6.50444	5.88558	0.979521	0.621291	2.44488
PF3D7_0601900	83.8356	151.261	1399.76	73.8747	19.509	90.5233	57.1174	175.859	52.2126	55.6561
PF3D7_0602000	11.1753	18.0605	9.60011	5.44083	12.7003	5.01992	5.55311	4.32945	12.2586	16.0692
PF3D7_0602100	164.824	135	152.876	31.9021	28.5097	44.1851	66.1203	62.6561	77.6258	25.4849
PF3D7_0602200	90.1502	78.2806	155.189	137.532	64.8656	144.27	135.088	93.6175	70.4332	77.6994
PF3D7_0602300	0.336365	1.23759	1.03544	0.372298	1.99337	0.456583	0.529151	0.738817	0.0716879	0.822372
PF3D7_0602400	41.7678	20.6446	42.0472	93.9248	33.9047	23.1598	104.372	14.5189	104.079	60.011
PF3D7_0602500	22.2012	33.101	59.301	30.4613	10.7678	10.7247	45.4212	17.8745	52.6189	22.4888
PF3D7_0602600	87.2511	86.3316	138.219	22.5814	57.3553	25.0609	46.9862	35.5219	46.8598	50.9492
PF3D7_0602700	4.31684	8.54658	3.91414	0.565084	2.92658	1.45458	2.8941	1.69879	1.40986	1.68674
PF3D7_0602800	20.7428	26.1312	12.1147	1.36666	4.38986	8.28587	6.32574	8.36199	3.27373	2.1451
PF3D7_0602900	61.22	79.7144	29.1363	29.3858	154.855	49.9198	37.9368	22.0859	50.2768	147.673
PF3D7_0603000	40.4203	91.4241	55.1824	8.28422	60.9995	18.1835	25.4626	26.0011	19.8455	73.6839
PF3D7_0603100	8.03565	9.78563	5.22097	7.61458	34.5721	10.227	9.73221	1.30413	12.856	35.8841
PF3D7_0603200	28.4431	43.2339	22.4074	63.7216	41.6128	16.714	69.6939	20.8388	134.116	47.7951
PF3D7_0603300	59.5767	84.2292	174.899	75.0411	35.3182	39.9922	114.843	84.7272	112.729	51.8648
PF3D7_0603400	33.0394	40.5266	38.7658	16.6488	31.8059	12.9939	22.9193	19.6291	28.5317	32.9605
PF3D7_0603500	36.4793	35.0241	9.18467	66.5579	62.9828	24.2438	50.17	8.52203	67.733	90.8301
PF3D7_0603600	22.0142	35.9389	30.1077	3.14932	13.4788	8.1711	12.2208	10.0608	17.7188	8.74465
PF3D7_0603700	3.86832	9.23884	8.91558	4.22564	6.10717	2.59604	6.30301	1.13063	7.37191	16.4608
PF3D7_0603800	60.1564	50.7467	40.3584	51.6589	74.5405	64.054	66.5948	18.3787	90.1233	316.391
PF3D7_0603900	6.59676	12.4188	5.63699	1.15359	14.6162	6.27366	4.57272	2.23885	0.764667	4.10383
PF3D7_0604000	2.07439	3.35341	3.91414	1.85135	3.90949	1.15518	3.1089	0.828418	4.87476	3.63477
PF3D7_0604100	122.724	66.5383	8.52665	19.8107	350.097	36.12	30.536	6.37524	119.838	429.41
PF3D7_0604200	7.3631	3.80431	1.46067	16.8604	4.01997	12.0383	10.5879	5.57207	8.1963	7.00776
PF3D7_0604300	44.4588	35.9601	31.8	49.4687	42.1322	21.7226	60.3732	21.7197	80.2185	67.8637
PF3D7_0604400	0.616709	3.96233	3.11034	0.711035	0.883505	3.2098	1.58988	1.67639	1.79218	0.970926
PF3D7_0604500	599.272	663.763	761.895	140.977	638.983	91.9043	262.223	204.299	521.599	394.59
PF3D7_0604600	7.1201	9.6888	5.2371	14.2379	13.0869	8.45554	19.742	6.10929	13.1547	10.2049
PF3D7_0604700	62.3437	61.9611	21.3224	259.567	105.375	105.93	148.7	35.646	130.221	138.678
PF3D7_0604800	4.18595	5.03276	10.1757	2.21037	3.92051	2.15318	3.90803	3.99629	2.35375	3.71724
PF3D7_0604900	29.2843	40.8214	19.2987	263.963	63.0817	86.787	101.521	96.9474	55.4983	44.7347
PF3D7_0605000	16.5392	29.3708	13.021	72.6633	37.5099	20.7858	44.3421	22.5421	33.8366	27.3416
PF3D7_0605100	184.915	97.7704	166.003	49.4499	117.893	80.3986	70.2294	42.4628	148.477	159.308
PF3D7_0605200	63.5397	71.557	21.6543	146.69	66.49	82.8063	115.129	25.1828	128.441	107.532
PF3D7_0605300	92.1139	93.0995	36.7652	144.908	82.7082	123.612	145.778	45.0201	160.939	110.938
PF3D7_0605400	2.93392	6.0608	3.60703	1.6734	8.16677	4.29263	2.79454	4.06349	2.73608	5.51939
PF3D7_0605500	14.5951	10.4263	2.22645	11.0097	27.6646	7.58727	12.5078	1.34893	21.805	38.6798
PF3D7_0605600	11.9228	21.6847	9.16566	1.32997	5.28996	6.23125	3.8588	9.64981	20.7057	4.98308
PF3D7_0605700	27.901	18.5056	6.67012	3.23441	63.3025	36.5504	31.0095	7.62356	39.6909	18.8402
PF3D7_0605800	64.5484	40.3565	21.5241	67.5008	153.69	22.0495	87.7637	21.0196	148.346	113.84
PF3D7_0605900	131.262	190.71	31.7776	18.8366	31.6684	101.893	26.7851	10.7104	42.7735	70.6994
PF3D7_0606000	393.427	352.768	274.414	28.8488	100.604	127.532	69.0534	54.7718	135.991	282.034
PF3D7_0606100	401.355	342.156	348.947	219.341	218.915	222.925	276.527	212.785	358.091	186.236
PF3D7_0606200	286.917	161.805	107.5	172.595	528.48	568.365	217.59	149.831	203.354	344.353
PF3D7_0606300	3.23288	2.50313	4.26678	1.57115	1.72282	5.81832	0.909512	2.98052	2.17452	1.757
PF3D7_0606400	3.36383	9.33473	7.15586	1.07319	3.71068	12.6533	1.77222	4.39949	4.8389	2.25468
PF3D7_0606500	194.799	264.798	253.34	56.803	53.1425	47.2115	95.6575	81.543	151.213	91.4335
PF3D7_0606600	94.838	125.079	108.404	20.147	32.6841	23.9444	30.6115	30.3114	46.573	27.8784
PF3D7_0606700	233.336	180.84	270.091	131.641	178.518	92.7688	223.72	59.3126	279.809	295.169
PF3D7_0606800	72.3605	103.366	21.6837	168.235	470.423	50.2417	156.256	25.0814	165.515	261.218
PF3D7_0606900	30.0119	111.706	133.923	32.3332	98.73	39.7764	86.3428	81.5439	16.8347	31.5185
PF3D7_0607000	1056.46	1389.91	1267.73	526.148	433.309	181.158	737.897	385.162	1025.03	661.529
PF3D7_0607100	8.72735	11.807	6.31173	1.0849	4.47825	7.07455	6.20698	3.02532	3.81138	1.14473
PF3D7_0607200	12.8012	39.6382	15.8784	7.62472	33.1861	12.1793	20.2143	3.65783	20.3235	31.3525
PF3D7_0607300	7.51249	19.5086	6.31173	5.81007	15.2237	6.104	10.925	5.33137	15.1142	7.77373
PF3D7_0607400	29.5268	46.3922	61.0077	48.4239	42.3307	39.1626	51.4296	23.2845	55.4146	42.2674
PF3D7_0607500	24.6116	32.0652	24.4125	25.7019	58.3769	29.5257	23.4049	12.9293	19.8216	65.0926
PF3D7_0607600	147.842	39.4109	7.07116	126.027	242.279	112.212	98.228	6.81185	133.865	309.448
PF3D7_0607700	43.1128	35.0906	4.34572	9.0538	120.89	17.0707	8.32844	3.33037	30.2641	143.042
PF3D7_0607800	26.0695	17.4145	14.2213	18.9856	12.7778	18.9694	24.7143	4.6064	45.0677	17.8716
PF3D7_0607900	20.8182	28.8053	11.8986	22.1731	24.5006	25.0884	29.7036	15.742	33.7171	22.3946
PF3D7_0608000	163.014	162.928	147.941	254.167	108.561	189.135	228.491	159.893	161.835	115.86
PF3D7_0608100	102.035	58.2345	49.2769	133.006	140.957	59.5504	127.509	24.952	145.562	119.117
PF3D7_0608200	7.99842	18.1886	13.622	54.7329	29.8455	19.3549	22.8171	27.974	11.2311	13.5461
PF3D7_0608300	8.57755	11.2834	9.62085	3.92747	15.555	3.86474	7.07698	4.51111	6.21293	12.6255
PF3D7_0608310	16.4634	22.3808	60.7231	9.61419	16.5765	18.4168	17.3048	28.4721	5.41243	18.3574
PF3D7_0608400	39.339	43.6911	19.762	273.205	134.827	97.5291	135.803	45.6901	82.2856	106.606
PF3D7_0608500	452.603	545.969	434.333	1453.22	1153.31	581.626	918.793	665.061	782.019	886.606
PF3D7_0608600	9.68031	22.3249	16.3336	18.8842	38.7743	13.4655	19.7801	8.60024	20.6222	29.3574
PF3D7_0608700	728.47	924.001	1428.37	1067.43	408.027	860.467	1292.65	1188.52	963.711	400.92
PF3D7_0608800	134.199	183.227	523.748	100.133	143.62	255.839	254.979	76.5158	185.026	206.757
PF3D7_0608900	15.2491	16.2578	6.29501	18.4362	39.0727	17.8841	22.1093	9.31665	26.8828	70.0484
PF3D7_0609000	96.6314	77.1043	67.0896	33.4075	34.3629	23.6912	32.5246	15.5127	51.5673	60.6967
PF3D7_0609100	220.235	251.17	270.745	182.535	194.604	197.072	310.78	262.717	218.277	134.023
PF3D7_0609200	22.7427	44.5679	43.9464	13.3496	20.2984	17.9128	16.8644	25.7185	15.6398	23.9225
PF3D7_0609300	2.57894	13.8848	5.2809	2.14325	13.2965	1.88247	5.4871	2.99437	6.57136	7.29245
PF3D7_0609400	24.7427	30.2804	41.4031	24.7909	25.5883	20.4402	29.9289	14.5527	30.0849	28.9106
PF3D7_0609500	3.53195	9.56548	9.04234	0.338737	3.19713	2.52493	2.18018	1.13347	3.32152	5.34174
PF3D7_0609600	0.616709	0.661913	0.754825	0.202929	0.568763	1.08407	0.611933	1.35178	0.215064	1.66499
PF3D7_0609700	347.46	419.336	181.922	21.7501	198.536	138.158	69.4779	91.7944	288.326	218.797
PF3D7_0609800	28.2187	40.0756	6.42581	44.637	100.322	94.2921	26.9028	15.9301	41.7699	70.8782
PF3D7_0609900	63.239	27.508	15.342	18.0482	36.2789	45.5436	21.4747	4.63165	71.102	48.8088
PF3D7_0610000	43.188	27.4053	11.1109	88.969	86.578	61.1323	78.361	11.4492	78.7728	113.303
PF3D7_0610100	213.059	182.979	214.266	190.278	354.696	176.229	231.894	169.417	269.175	245.426
PF3D7_0610200	150.808	280.385	281.924	97.5012	341.801	49.0003	152.479	167.317	177.869	101.672
PF3D7_0610300	0	0.183062	0	0	0	0.328091	0.101989	0.436609	0	0
PF3D7_0610400	2782.62	620.649	300.242	11520	3345.29	9917.93	2893.63	2425.84	3760.88	3025.87
PF3D7_0610500	25.6018	57.5012	64.0633	53.799	11.6071	34.5344	34.5771	55.4242	17.4321	17.9559
PF3D7_0610600	57.6713	49.6613	73.5989	90.3224	112.857	35.2393	117.473	41.8498	125.549	145.692
PF3D7_0610700	18.8927	44.4604	50.0478	4.3739	3.9923	9.84149	11.519	7.59262	6.88203	14.5658
PF3D7_0610800	928.115	1124.73	1351.88	304.96	167.994	205.404	529.675	287.092	851.172	249.225
PF3D7_0610900	166.45	120.412	165.356	69.5798	144.629	82.3434	72.8432	56.7406	116.445	141.526
PF3D7_0611000	5.30721	14.062	2.89888	18.1686	41.1043	9.85397	13.5142	2.65591	5.22127	22.7226
PF3D7_0611100	17.1745	16.1591	3.09478	108.075	104.954	17.9128	44.6288	9.86241	49.3211	56.2668
PF3D7_0611200	44.3656	51.0617	26.0962	133.221	108.908	101.63	120.464	33.5436	99.192	105.915
PF3D7_0611300	61.7275	80.4639	35.6232	154.717	182.647	50.8143	173.834	55.1417	151.01	75.7091
PF3D7_0611400	44.2891	30.5468	54.4581	4.42857	37.2007	6.83129	15.4054	8.44589	23.8003	46.732
PF3D7_0611500	10.4651	11.953	5.28551	2.86913	23.8211	15.076	11.6099	2.60826	7.27628	8.94892
PF3D7_0611600	43.8604	40.2135	7.1622	30.1111	519.642	27.5821	30.7876	4.26224	56.4181	208.72
PF3D7_0611700	543.321	1107.5	1246.58	4541.24	1108.02	1391.94	1082.54	5921.33	437.606	690.52
PF3D7_0611800	149.425	182.217	194.124	45.2761	208.715	50.0234	113.677	66.2556	168.98	158.586
PF3D7_0611900	70.417	109.063	77.3402	83.309	89.0841	195.881	126.205	135.418	59.895	88.2914
PF3D7_0612000	20.6317	27.6264	4.40622	122.606	62.1707	17.9864	45.8289	13.2738	41.5192	38.238
PF3D7_0612100	119.636	164.623	306.193	39.8453	92.5902	44.4196	96.2197	67.4592	83.3488	98.6237
PF3D7_0612200	104.074	67.3674	14.1216	83.0372	225.277	89.3369	68.4306	11.4883	151.954	253.6
PF3D7_0612300	0.299018	2.64765	1.05099	2.91596	9.59689	3.70756	2.18018	0.825569	0.991681	2.1558
PF3D7_0612400	11.1755	18.1304	4.57332	15.4149	52.4962	12.4076	20.2433	6.6856	15.5443	27.2605
PF3D7_0612500	9.56827	26.9838	16.3181	3.53489	7.30542	31.4992	10.4653	11.9811	10.3947	6.95506
PF3D7_0612600	55.0726	47.5523	53.0677	48.9591	77.4006	65.9264	47.9739	41.1253	81.2339	153.669
PF3D7_0612700	166.454	191.378	24.1054	53.2156	941.372	152.082	257.72	23.9818	84.1372	502.899
PF3D7_0612800	9.4746	21.6683	21.0187	4.87657	7.69747	12.5935	16.3412	8.63649	8.26797	8.23662
PF3D7_0612900	320.884	266.265	419.442	180.996	41.2269	141.979	210.333	96.6053	253.081	99.2502
PF3D7_0613000	44.0109	92.4856	30.794	509.751	416.827	35.8792	177.974	72.1214	150.939	97.6967
PF3D7_0613100	63.2033	103.889	64.4091	89.6826	262.978	27.7793	99.7829	61.9021	46.2266	39.994
PF3D7_0613200	24.9111	29.9003	2.45347	186.19	105.749	33.5826	66.2437	25.9034	50.3367	53.99
PF3D7_0613300	125.432	115.571	9.88246	7.28054	445.728	51.8784	28.1035	13.0474	167.509	270.159
PF3D7_0613400	273.896	117.397	35.0878	1057.69	901.838	744.133	445.865	139.796	473.843	835.118
PF3D7_0613500	31.2648	33.7865	24.2864	38.8509	55.1853	28.5951	26.6052	18.8761	62.5833	73.8624
PF3D7_0613600	77.4986	22.3581	8.56468	3.51147	85.9972	24.1865	15.5204	2.41235	60.8745	164.204
PF3D7_0613700	53.8403	44.4099	50.9133	52.1873	163.789	50.1706	78.2071	22.604	118.022	145.104
PF3D7_0613800	126.124	84.3266	12.2472	69.298	262.616	85.6993	64.7841	10.2795	136.887	371.402
PF3D7_0613900	573.515	410.477	29.342	19.8685	678.338	514.027	138.656	95.6607	918.111	646.841
PF3D7_0614000	123.302	72.9107	29.0856	100.161	159.98	149.887	125.658	22.0781	184.44	248.084
PF3D7_0614100	26.1816	12.586	3.54422	6.23621	58.4764	8.70004	5.93347	3.33037	17.1692	77.6914
PF3D7_0614200	16.4634	21.492	32.6361	3.86192	7.8355	5.94681	9.74899	5.06256	7.09708	7.60377
PF3D7_0614300	108.519	187.168	422.359	122.117	102.869	69.5916	104.898	71.349	222.34	623.295
PF3D7_0614400	78.2264	113.324	190.634	63.1923	67.0963	83.3214	99.2556	128.418	55.1756	68.1143
PF3D7_0614500	1626.48	2886	2549.36	4089.5	2592.42	2393.97	2881.62	5157.43	1719.56	1957.04
PF3D7_0614600	9.43719	11.2236	2.62287	1.53759	31.6291	13.1898	4.7023	6.921	5.31681	8.45893
PF3D7_0614700	35.301	46.9607	14.9836	2.94952	87.3118	20.2631	18.2141	5.52727	48.0186	107.386
PF3D7_0614800	81.4981	41.2742	68.9265	213.948	263.035	106.575	173.253	59.2817	217.751	213.76
PF3D7_0614900	43.0748	43.5283	8.63382	36.5796	122.221	34.7727	32.691	15.0203	55.2592	164.09
PF3D7_0615000	46.4396	108.809	79.8738	98.0156	70.4976	76.9342	121.308	211.687	66.9323	46.9495
PF3D7_0615100	8.98902	20.9442	10.0478	1.63514	1.7118	8.35698	5.8818	2.572	6.75057	3.0133
PF3D7_0615200	6.35395	10.5564	4.38145	5.64846	8.97303	7.48747	11.7998	2.54391	8.36356	10.0505
PF3D7_0615300	13.343	26.0126	11.9268	11.5007	29.2879	14.2626	22.8076	4.71556	20.4071	37.8855
PF3D7_0615400	427.667	558.874	584.084	308.004	504.101	102.474	344.142	125.882	515.398	420.253
PF3D7_0615500	54.5689	69.5809	21.8346	54.3985	117.644	42.2951	92.2064	15.9102	162.862	222.845
PF3D7_0615600	116.478	102.606	151.881	35.9897	36.2347	27.8266	65.8068	50.8301	57.6489	68.1023
PF3D7_0615700	119.548	206.417	123.208	194.514	191.465	82.8013	185.864	191.399	125.047	89.5594
PF3D7_0615800	27.2472	20.1416	12.9404	47.4458	50.2492	14.96	40.1873	6.39194	76.0607	89.148
PF3D7_0615900	64.1365	85.0941	44.3601	153.476	99.3552	45.2429	103.344	57.4261	108.212	97.3463
PF3D7_0616000	46.8322	50.2722	70.6142	63.9236	42.1212	65.5933	59.2992	27.6058	59.8234	77.1935
PF3D7_0616100	29.7322	45.3367	34.4442	39.9429	40.8509	55.4624	44.2014	51.3115	23.0237	48.0541
PF3D7_0616200	120.462	60.8224	29.3201	164.79	268.779	168.623	176.452	31.7667	262.269	317.09
PF3D7_0616300	12.4271	20.8965	11.6871	11.8761	10.1106	14.0181	9.31126	6.6465	9.53448	12.1536
PF3D7_0616400	9.84814	10.685	9.87265	1.35495	5.59913	1.45458	2.0698	1.50003	7.03734	16.4742
PF3D7_0616500	2.5602	2.95019	0.783636	0.202929	0.601879	1.78267	0.779929	0.109152	4.89864	1.16347
PF3D7_0616600	36.5163	28.5746	8.54912	40.0959	82.6457	17.4837	43.9501	9.44251	77.7812	87.9394
PF3D7_0616700	7.54996	21.7795	23.5229	4.84144	21.5296	6.64666	16.058	11.9946	12.5334	8.04257
PF3D7_0616800	57.4285	44.3737	66.3538	69.3847	65.755	39.6604	80.6492	25.769	136.912	104.703
PF3D7_0616900	48.6246	89.4167	86.1181	9.48621	83.1697	9.07179	37.6728	27.8201	29.5114	22.4794
PF3D7_0617000	45.2431	51.3243	110.272	48.3034	28.62	29.6068	71.5906	63.9141	45.235	15.111
PF3D7_0617100	102.184	90.608	107.075	41.0067	71.9842	64.019	68.3881	61.6557	129.91	87.7724
PF3D7_0617200	635.679	623.528	827.151	696.391	857.358	325.202	652.921	545.961	845.03	831.106
PF3D7_0617300	236.802	102	21.9545	251.17	820.199	271.822	237.668	53.1459	196.281	405.743
PF3D7_0617400	43.7487	43.984	20.1976	23.4666	101.183	41.4144	45.5476	10.9983	49.0224	72.1458
PF3D7_0617500	18.5567	16.8648	21.6796	23.8412	16.2564	14.0356	9.18629	10.2371	3.54854	6.97413
PF3D7_0617600	1.53244	0.462955	10.197	6.38448	1.54616	1.34106	3.36454	7.47207	1.29038	1.46442
PF3D7_0617700	0.523281	0.188361	1.16681	0.417567	0.673677	0.427891	0.305966	0.173504	0.0716879	0.289906
PF3D7_0617800	3050.8	1348	560.509	6010.86	8507.92	11965.9	2172.29	3274.19	2103.04	6165.39
PF3D7_0617900	1790.39	611.792	495.624	779.534	939.368	2020.56	931.74	511.687	1786.58	1191.65
PF3D7_0618000	276.191	47.5441	7.14203	18.5292	849.137	88.9627	65.3737	6.56545	126.289	451.076
PF3D7_0618100	14.165	12.2517	9.44972	3.78152	29.6412	12.949	9.64105	4.95626	16.8705	23.361
PF3D7_0618200	257.932	498.331	566.255	665.254	598.415	298.716	658.523	924.594	355.774	323.589
PF3D7_0618300	1019.76	1290.56	2364.84	3204.13	926.716	1962	1940.19	2078.04	1202.78	905.496
PF3D7_0618400	0.560628	3.29897	1.75684	0.350446	1.99337	2.41016	2.31815	1.91709	0.764667	0.877745
PF3D7_0618500	114.184	145.963	28.6978	172.741	121.467	138.129	152.078	64.4231	161.023	162.016
PF3D7_0618600	15.511	38.1453	28.4817	56.1978	49.4317	21.679	64.6763	28.4782	41.6267	37.574
PF3D7_0618700	25.3589	50.7607	38.8343	22.832	67.245	50.3738	42.9537	29.9722	30.981	64.1909
PF3D7_0618800	3.62532	6.51991	4.70988	2.74033	2.31919	6.64666	2.22102	4.30135	3.41712	6.58199
PF3D7_0618900	24.1632	32.7474	9.88764	31.9351	110.105	24.6306	28.2682	5.38432	41.6984	106.156
PF3D7_0619000	178.709	124.088	115.863	128.041	144.072	55.2666	122.521	39.846	233.797	214.374
PF3D7_0619100	19.3415	33.1024	34.0144	14.9583	24.9699	10.2831	24.2606	13.0274	21.0642	22.7821
PF3D7_0619200	254.915	208.447	138.45	71.6887	125.645	68.9802	93.4876	42.8827	147.473	111.51
PF3D7_0619300	16.0528	29.4605	13.69	11.1315	28.4154	8.62769	25.5375	10.0803	31.4351	27.5836
PF3D7_0619400	428.121	548.981	598.066	277.263	279.009	360.951	429.009	98.3651	803.966	633.332
PF3D7_0619500	22.6864	29.5332	97.974	10.4666	23.9869	5.36174	23.099	15.8284	24.6128	38.2627
PF3D7_0619600	4.59707	6.27181	5.24114	2.77232	3.1088	2.56735	3.03937	1.04102	4.73139	7.58771
PF3D7_0619700	48.5696	48.9869	10.0542	27.1193	211.597	43.57	25.7244	8.18033	42.3913	153.759
PF3D7_0619800	32.3101	32.8168	31.5148	8.92732	21.5904	11.7801	13.14	13.6343	18.3162	34.2511
PF3D7_0619900	54.1385	125.623	100.614	54.2536	99.5535	40.6758	118.111	50.0509	70.4332	74.3729
PF3D7_0620000	10.1848	9.33857	2.74964	1.55788	3.76589	6.43209	10.0165	2.2417	5.35267	2.93117
PF3D7_0620100	21.1365	56.7901	19.4676	68.1226	90.6574	31.3708	53.9091	23.399	20.5147	12.6946
PF3D7_0620200	0.840913	2.58937	1.77701	0.305177	1.86085	3.43685	1.8082	1.80509	0.621291	1.08401
PF3D7_0620300	12.9128	10.595	4.88792	0.451128	5.6544	10.2245	1.20709	3.45908	3.10645	14.6545
PF3D7_0620400	54.5501	7.32489	0.783636	1.02792	34.6943	22.2765	2.83891	1.23978	23.6329	79.5785
PF3D7_0620500	87.4205	47.8963	52.2783	38.3919	87.8914	76.333	42.5298	26.6927	52.535	89.5269
PF3D7_0620600	4.6905	4.87764	3.66061	1.80921	4.10273	6.61672	1.40268	1.04387	3.17814	2.41895
PF3D7_0620700	9.11956	21.1798	3.83636	24.4088	174.655	38.474	19.8627	10.3353	5.14955	29.3891
PF3D7_0620800	0.897053	0.0968299	0.247191	1.34324	0.463849	5.54886	0	0.327457	1.09921	0.815852
PF3D7_0620900	0.990481	0	0.0489772	5.33083	0.828293	3.75122	1.54308	0.500961	0.908042	1.2784
PF3D7_0621000	6.05463	7.63418	12.9986	2.57096	5.54943	3.28091	1.78304	5.34237	2.78388	7.20345
PF3D7_0621100	157.949	87.2171	22.5572	25.9688	377.421	67.2962	54.6116	11.6817	172.444	457.995
PF3D7_0621200	419.506	459.253	1293.14	784.126	231.905	917.372	645.839	3216.04	320.695	231.41
PF3D7_0621300	107.508	123.221	152.335	25.5956	28.0897	37.5471	40.4038	82.1789	40.5393	22.4587
PF3D7_0621350	1.1586	3.18624	1.62086	0.407425	7.76921	5.77466	3.36563	1.63159	1.37401	1.60845
PF3D7_0621400	42.2534	50.6239	17.1628	1.48919	23.1478	18.2671	12.3731	12.0121	63.6584	12.9065
PF3D7_0621500	11.6983	18.9753	18.2633	4.03755	25.3839	5.87571	10.4461	9.14846	10.4664	11.1025
PF3D7_0621600	1.49509	0.274593	1.16911	6.78877	3.23036	13.6389	4.68687	0.892769	2.16257	6.93818
PF3D7_0621700	17.4357	16.279	20.7836	14.4298	7.50423	8.92833	17.2967	8.31188	27.0741	12.8664
PF3D7_0621800	1306.21	1731.21	2040.59	2107.25	663.833	2305.48	2083.02	5141.43	1094.92	630.005
PF3D7_0621900	181.885	168.905	253.602	164.707	111.995	134.995	144.14	68.7715	193.581	190.444
PF3D7_0622000	20.2205	29.5881	11.2999	35.2671	25.6877	40.2791	52.083	49.1133	12.9516	13.9452
PF3D7_0622100	6.20426	11.1003	5.41458	0.689184	8.58092	2.2954	3.17247	6.19073	3.70386	7.00254
PF3D7_0622200	108.499	111.484	206.704	37.0315	46.9139	26.5891	72.4839	51.2976	78.2231	50.5629
PF3D7_0622300	12.9693	10.5511	8.02881	8.43719	4.38986	14.1616	8.70528	4.3938	10.3589	9.19951
PF3D7_0622400	5.98017	29.7167	10.1423	36.3552	46.9685	6.58803	35.5078	14.3788	15.0903	19.0857
PF3D7_0622500	12.0533	34.499	50.0115	9.0679	29.4533	17.0134	20.0247	24.0425	6.78644	15.1388
PF3D7_0622600	76.6032	93.045	21.7903	608.16	817.87	122.391	178.183	76.5078	131.965	179.407
PF3D7_0622700	2.56015	8.92331	17.9671	2.19866	5.11319	2.16815	7.78118	6.9377	1.27843	4.01902
PF3D7_0622800	277.415	211.909	400.321	110.626	100.725	47.068	159.878	75.2388	322.834	177.055
PF3D7_0622900	221.372	257.185	170.498	18.2184	176.224	98.1966	58.0884	75.5043	95.4279	112.193
PF3D7_0623000	49.5981	37.1601	42.8988	76.271	76.6053	47.6369	101.07	27.5244	98.1047	94.7798
PF3D7_0623100	631.04	456.883	432.177	414.937	145.724	323.652	337.798	220.513	553.297	292.988
PF3D7_0623200	28.1619	58.5441	106.942	26.6104	20.2873	26.8299	43.6241	32.5975	26.7993	19.4369
PF3D7_0623300	96.973	50.6595	24.3422	637.329	218.972	309.958	257.849	66.7215	214.585	248.002
PF3D7_0623400	6.76507	12.8591	5.31259	9.66103	13.882	12.2529	10.4199	3.00292	12.9038	16.4746
PF3D7_0623500	77.5361	110.758	78.333	119.961	110.874	72.1215	128.673	91.091	136.41	90.1785
PF3D7_0623600	84.5978	125.146	146.925	13.6462	11.3753	55.0533	31.9668	7.60401	28.2449	74.2945
PF3D7_0623700	6.93301	13.8766	10.8822	3.31712	2.50141	4.17787	3.63209	1.58679	8.67422	19.9551
PF3D7_0623800	455.582	549.406	629.842	30.0274	178.557	164.472	133.829	170.232	341.088	169.607
PF3D7_0623900	50.7947	55.6157	47.8352	101.274	56.92	69.1325	108.223	42.7181	93.7079	66.1202
PF3D7_0624000	856.562	850.221	1594.22	923.729	706.449	490.75	1247.75	823.305	1378.97	931.161
PF3D7_0624100	34.4043	29.9547	12.616	39.384	42.541	33.1173	48.0594	14.3348	44.8407	45.9915
PF3D7_0624200	65.539	74.5588	34.393	72.5834	144.281	54.2212	93.6191	27.8152	92.5368	117.429
PF3D7_0624300	29.7518	39.3641	18.7577	12.2421	16.0025	44.9835	20.1148	24.802	26.8947	13.1901
PF3D7_0624400	51.7468	44.5111	49.4042	128.038	73.4689	80.5745	107.646	38.1721	107.197	115.306
PF3D7_0624500	147.001	86.596	19.6162	456.112	328.12	347.698	252.603	122.733	197.906	317.476
PF3D7_0624600	359.922	449.74	326.54	99.7154	276.349	93.1106	151.906	89.0485	343.108	492.617
PF3D7_0624700	15.9035	24.2957	2.22645	44.2544	54.6111	13.3083	33.6414	5.87713	40.4319	59.2957
PF3D7_0624800	4.65321	6.16968	4.3486	0.440985	2.21427	2.83805	1.24307	0.674465	1.45765	3.28297
PF3D7_0624900	9.36268	16.7897	10.8487	10.8763	23.7162	15.8033	13.1736	6.39194	14.6123	12.8892
PF3D7_0625000	35.8431	31.5184	5.76606	2.97607	69.6469	16.3983	34.6954	5.31182	20.3592	74.6568
PF3D7_0625100	1.92482	4.37085	1.42264	1.49232	11.3694	8.52913	2.69851	1.38803	1.87582	3.34788
PF3D7_0625200	17.2303	32.5171	2.74733	16.8595	35.8701	24.8289	18.5013	5.54682	31.5903	51.7576
PF3D7_0625300	30.087	20.3926	7.5229	29.257	88.7747	14.718	22.3301	6.34429	46.7882	85.5627
PF3D7_0625400	61.9485	107.367	196.044	0.858552	21.9824	18.0812	41.6139	27.8152	15.1977	33.7776
PF3D7_0625500	6.61538	16.5599	15.5488	8.6472	7.28884	16.0715	9.77415	60.13	6.3085	6.36989
PF3D7_0625600	4.20474	17.1356	21.8801	0.462837	4.26285	1.38347	7.39243	2.44045	5.4124	1.90906
PF3D7_0625700	6.16691	28.0759	18.2795	15.3151	52.9873	7.75818	25.2921	9.78382	8.63837	17.4279
PF3D7_0625800	10.6144	14.1459	17.482	3.50991	12.6892	2.82433	7.63725	3.12877	5.10178	10.2679
PF3D7_0625900	1.81272	2.36246	1.5229	1.81078	3.69409	2.18187	1.88503	1.19783	1.35012	1.18103
PF3D7_0626000	35.7674	36.4925	126.547	10.461	24.7821	6.01792	14.7683	48.9379	17.8981	24.037
PF3D7_0626100	60.082	84.5332	65.5713	120.286	36.594	81.8981	159.028	83.4234	134.355	64.9488
PF3D7_0626200	14.7066	18.4455	21.8882	0.947525	0.568763	4.4074	1.89342	8.17463	0.645191	1.50072
PF3D7_0626300	10.3158	14.0726	5.44396	9.66334	3.94266	5.43285	11.3811	3.66353	15.0066	12.5211
PF3D7_0626400	35.9183	39.5318	12.563	30.5307	153.463	20.4252	31.825	9.69991	56.6331	106.017
PF3D7_0626500	3.5693	6.24916	2.59176	0.598645	3.42354	3.17987	3.58043	4.36039	1.94751	1.22152
PF3D7_0626600	17.7344	36.2366	17.3414	21.0089	11.0713	13.3183	23.3736	48.3386	4.92257	4.2283
PF3D7_0626700	373.683	676.846	415.793	339.737	351.075	152.884	809.538	466.871	373.816	177.773
PF3D7_0626800	2963.97	2640.54	4760.21	4187.8	1649.73	1775.75	4296.02	2106.76	4975.66	2119.23
PF3D7_0626840	0	0	0	0	0	0	0	0	0	0
PF3D7_0626900	10.3531	14.5106	7.77758	16.2227	23.1201	6.85998	23.7087	6.6298	18.7702	25.3263
PF3D7_0627000	3.60677	7.88322	6.10948	0.655623	10.2209	3.00896	10.1437	9.07595	2.89139	0.70243
PF3D7_0627100	221.484	186.145	179.568	41.4834	83.2815	59.78	74.9454	27.9076	146.111	191.92
PF3D7_0627200	10.8951	18.865	5.11437	47.6039	53.2471	14.0056	29.7282	5.80993	16.2014	21.1554
PF3D7_0627300	424.063	579.099	455.909	323.781	417.226	262.543	553.543	231.998	569.63	487.473
PF3D7_0627400	12.9134	24.8699	28.9795	82.5515	47.2229	25.7296	47.0679	42.6412	33.3587	28.564
PF3D7_0627500	1186.86	1077.54	1167.9	3920.18	558.215	2018.92	2365.11	2429.49	1112.49	754.255
PF3D7_0627600	11.661	27.8129	20.0795	1.5446	5.64332	5.24822	7.37809	7.19226	5.69915	3.48539
PF3D7_0627700	268.595	231.965	336.558	72.0453	137.683	64.9983	102.859	40.8988	168	296.202
PF3D7_0627800	292.836	214.778	293.418	157.056	117.927	138.619	218.287	78.5267	294.17	210.398
PF3D7_0627900	52.101	95.2971	98.8942	29.0293	112.243	20.0785	71.9472	55.2907	73.5277	43.6379
PF3D7_0628000	15.4924	15.131	16.1896	38.6889	27.902	5.34677	25.8721	29.4407	27.0741	5.31313
PF3D7_0628100	112.577	109.413	13.9499	13.0648	328.082	111.762	42.9797	41.2954	249.974	193.424
PF3D7_0628200	305.374	428.909	365.054	182.789	182.444	114.949	219.893	155.809	382.656	236.01
PF3D7_0628300	2348.35	1261.61	165.818	405.786	1056.51	2018.33	957.525	171.042	1526.39	1519.59
PF3D7_0628400	19.6783	29.9215	12.4638	3.25157	9.81791	28.9931	17.6741	12.8767	17.5037	5.09301
PF3D7_0628500	3.92446	6.38308	7.96254	9.60957	6.09615	4.75046	8.60086	6.08119	8.68616	3.21572
PF3D7_0628600	43.4491	67.8876	102.665	58.6943	60.6244	34.4633	84.0738	58.0831	84.3883	48.1637
PF3D7_0628700	11.3618	22.9791	32.8902	6.18781	16.3667	7.97275	17.3503	22.9286	10.1199	14.3542
PF3D7_0628800	8.70856	8.37942	9.91299	4.9281	9.48107	1.98227	10.1439	1.77984	33.9084	34.5389
PF3D7_0628900	15.754	20.4071	12.62	18.5009	18.04	13.1773	24.0474	8.9049	24.4814	20.2649
PF3D7_0629000	1.66315	1.4751	3.34485	1.61486	0.392051	0.997998	1.71108	4.6064	1.07532	1.43615
PF3D7_0629100	70.9748	74.9114	55.9677	40.5999	33.5842	27.4137	57.6863	14.1805	59.1185	57.3418
PF3D7_0629200	85.9649	97.705	205.48	103.108	267.777	20.7783	158.076	93.6086	243.715	217.736
PF3D7_0629300	163.055	28.2686	4.80899	3.83306	107.682	111.38	39.5081	10.523	77.1953	197.594
PF3D7_0629400	58.6062	36.9323	76.4575	127.1	176.688	67.9111	107.443	38.7761	156.961	175.485
PF3D7_0629500	113.003	192.867	186.883	46.2266	91.2772	59.1214	77.9938	52.8685	88.1399	127.032
PF3D7_0629600	43.7659	65.0641	82.3399	7.46162	13.6336	19.7803	30.1649	78.0086	14.3614	10.5346
PF3D7_0629700	147.221	245.934	161.049	146.703	345.453	54.3684	166.578	97.4545	204.357	137.458
PF3D7_0629800	78.1693	80.1157	127.186	13.6978	55.0198	12.3652	37.0084	19.7632	73.1691	71.7006
PF3D7_0629900	144.1	214.251	253.783	117.338	109.279	119.498	153.903	161.643	98.1404	92.5136
PF3D7_0630000	12.3156	15.9688	6.17574	3.61059	2.40206	24.5632	2.53295	13.7866	12.5572	3.39824
PF3D7_0630100	11.4367	7.88997	5.81388	1.01465	11.7341	8.58527	5.55663	3.91239	6.60718	13.0188
PF3D7_0630200	15.0814	21.8095	10.6194	7.293	4.20776	39.6005	5.28908	15.8018	22.7368	3.35206
PF3D7_0630300	29.3959	22.2136	11.9222	40.7064	47.8858	11.5231	42.8774	4.45245	66.5502	69.8923
PF3D7_0630400	7.69911	14.6421	1.57649	2.36259	24.2739	7.08827	5.13785	2.76221	3.26178	17.2896
PF3D7_0630500	25.4332	40.2298	88.9558	5.41667	15.0028	17.7306	18.9496	28.7968	6.16515	9.62157
PF3D7_0630600	79.9842	61.2632	68.3273	49.1286	198.224	33.0562	85.0488	20.0039	144.032	209.935
PF3D7_0630700	12.7448	13.0037	15.8404	3.86736	12.6284	12.949	8.86355	7.20366	5.24514	25.8089
PF3D7_0630800	15.754	20.4856	8.98127	2.61623	53.6389	16.7052	8.14476	9.66936	20.873	19.5431
PF3D7_0630900	109.771	122.411	195.636	30.864	53.1314	44.7589	92.9994	76.2802	75.5229	28.223
PF3D7_0631000	10.6894	18.0682	7.96024	9.23727	75.7763	14.7753	14.3985	7.69607	10.0482	40.5548
PF3D7_0631100	2.24251	7.14182	12.6136	0.823426	2.47931	2.45382	5.81579	6.25184	3.24983	1.05038
PF3D7_0631200	0.523281	0.0968299	1.13339	0	0.0773081	0.0997998	0	0.327457	0	0
PF3D7_0631300	0	0	0.0823969	0	0	0	0	0	0	0
PF3D7_0631400	3.19571	3.46998	140.169	18.6103	37.9294	1.84006	3.3705	59.2744	2.41349	2.42313
PF3D7_0631500	2.9153	11.6119	5.59954	0.360589	1.03812	1.14146	3.87557	2.63351	0.549603	0.180668
PF3D7_0631600	1.42022	2.97139	1.71651	0.0788299	0.182222	1.01297	0.305966	0.716416	0.346489	0.155074
PF3D7_0631700	0	0	0	0	0	0	0	0	0	0
PF3D7_0631800	0.0747544	0	1.48314	0.0788299	0	0.498999	0.101989	0.086752	0	0.0660779
PF3D7_0631900	0.822298	0.188361	9.62257	2.81916	0.568763	1.54066	1.73867	8.76765	0.645191	0.907524
PF3D7_0632000	0.523281	0	2.48746	0.394149	0.25953	0	0.0743948	0.347008	0.0716879	0.045836
PF3D7_0632100	0.0747544	0	1.03774	0.124099	0.0773081	0.1996	0.101989	0.43376	0	0
PF3D7_0632200	0.0747544	0	1.61452	0.15766	0	0.784674	0.176384	0.086752	0.0716879	0.091672
PF3D7_0632300	0.242937	0	0.329588	0.0788299	0	1.61176	0.509944	2.59725	1.86387	0.467897
PF3D7_0632400	1.06524	1.23759	24.9524	3.60902	1.45227	41.9932	15.973	302.46	20.3713	48.949
PF3D7_0632500	21.1735	13.7292	12.8551	10.4548	14.2962	31.6565	28.2157	10.6265	21.3868	22.5442
PF3D7_0632600	1.02783	1.05983	1.12014	0	0	1.38347	0.203978	0.282656	0.824404	0.177992
PF3D7_0632700	12.596	4.04566	40.832	8.45904	4.3513	14.0618	6.74451	19.6796	8.08874	5.40432
PF3D7_0632800	184.636	237.14	108.728	55.235	89.8639	223.957	107.186	55.4751	164.559	178.177
PF3D7_0700100	9.49357	2.81482	3.15989	0.903822	2.74992	8.08503	2.03382	1.41328	1.38596	2.18023
PF3D7_0700200	1.49509	0.29049	29.7361	3.04237	0.927698	3.03765	1.0859	7.88913	0.991681	0.956037
PF3D7_0700300	0	0	0	0	0	0	0	0.086752	0	0
PF3D7_0700400	0	0	2.56986	0.394149	0	0	0	0.45616	0.143376	0
PF3D7_0700500	0.373772	0.0968299	11.0988	1.63671	1.60688	0.684874	0.881918	8.65034	0.716879	0.508381
PF3D7_0700600	0	0	0.0823969	0	0	0	0	0	0	0
PF3D7_0700700	0.0747544	0	0.247191	0	0.0773081	2.58231	0.407955	7.48101	1.03947	0.24407
PF3D7_0700800	1.85013	3.00173	78.1013	7.54433	12.1701	8.2447	18.6474	261.415	9.57033	14.4929
PF3D7_0700900	0	0	0	0.0788299	0.104914	0	0	0.086752	0	0
PF3D7_0701000	0.224263	0.188361	0.293863	0.169369	0.905601	0.0997998	0.380361	0.436609	1.64881	0.266988
PF3D7_0701100	3.71893	3.93823	30.0904	4.34034	3.13646	3.43685	3.37645	16.8417	2.49711	1.3254
PF3D7_0701200	0.242937	0	1.87727	0.608788	0.0773081	0.0997998	0.0743948	0.565313	0.0716879	0.111914
PF3D7_0701300	0	0	0	0	0	0	0	0	0	0
PF3D7_0701400	1.85001	4.28991	3.28839	0.15766	0.287136	0.456583	1.37266	0.652065	0.346489	0.183344
PF3D7_0701500	0.336365	0.274593	0.937481	0	0	0	0	0.305057	0	0.022918
PF3D7_0701600	9.47496	7.03149	254.429	56.6138	59.7793	14.4809	29.4958	753.714	23.2269	24.2748
PF3D7_0701700	0.859646	0.549187	0	0	0	0	0	0	0	0.132156
PF3D7_0701800	0	0.371423	0.659175	0	0	0.1996	0.101989	0.173504	0.274801	0.022918
PF3D7_0701900	403.053	157.759	17.7257	1.31982	136.923	152.193	35.8917	22.1535	126.707	63.4832
PF3D7_0702000	618.639	1105.42	151.478	4.74702	216.964	253.391	529.316	243.137	259.843	58.1396
PF3D7_0702100	540.667	146.148	10.987	4.11556	151.313	249.437	37.3436	9.72232	227.703	142.202
PF3D7_0702200	362.507	292.156	532.25	8.28892	196.723	177.433	237.008	259.282	151.248	173.16
PF3D7_0702300	212.868	198.617	121.802	0.72431	18.6918	31.7924	58.6904	63.0165	83.0259	3.31927
PF3D7_0702400	98.1876	194.852	1189.58	102.993	45.8876	109.963	116.719	302.155	66.9681	55.43
PF3D7_0702500	411.922	246.462	1978.31	553.35	189.055	528.397	357.258	2222.01	199.746	266.807
PF3D7_0702600	12.0536	7.52239	5.17948	0.417567	3.52851	14.0343	9.39379	12.8234	5.6394	2.44186
PF3D7_0702700	0	0	0	0	0	0.228291	0	0	0.0716879	0
PF3D7_0702800	0.149509	0	0	0.529958	0.104914	0.627491	0.101989	0.436609	0	0.0660779
PF3D7_0702900	44.0471	81.2631	84.6614	195.246	115.429	143.827	95.6995	182.21	44.6853	129.375
PF3D7_0703000	3.49455	10.5179	9.97118	1.55788	3.52846	2.48127	2.96254	3.08397	3.40517	8.30201
PF3D7_0703100	5.86778	16.2838	18.0179	2.07926	6.94092	7.28787	7.92401	9.45066	1.78025	2.45257
PF3D7_0703200	32.7037	30.9091	21.1426	41.8612	99.0621	25.4414	47.3519	6.27709	55.6535	163.225
PF3D7_0703300	15.9594	41.0425	64.4713	38.9971	78.4267	19.4809	38.0697	56.6791	26.8112	41.9329
PF3D7_0703400	12.1285	8.04799	13.0665	14.7514	10.8947	15.2057	15.8916	14.6057	13.2981	18.1632
PF3D7_0703500	339.683	254.53	521.756	180.532	141.4	88.8966	234.695	120.526	460.809	356.204
PF3D7_0703600	216.896	173.373	27.1824	188.683	1313.84	208.142	192.091	57.5136	242.065	624.347
PF3D7_0703700	139.203	284.456	327.215	160.218	53.0877	126.179	200.023	289.112	99.3353	73.2217
PF3D7_0703800	6.24178	5.44273	2.40449	2.47028	5.57158	6.104	4.13365	2.0625	4.89867	6.22436
PF3D7_0703900	52.6416	70.7506	114.313	6.55854	14.9035	13.9345	23.9376	35.7231	12.1391	8.28479
PF3D7_0704000	24.7045	26.0223	37.8628	3.83537	5.18504	7.24545	6.50103	6.92631	11.47	13.5131
PF3D7_0704100	26.0315	59.9644	5.78392	5.76711	101.414	18.4804	7.19331	4.50295	21.793	91.9007
PF3D7_0704200	34.6276	31.1254	52.2247	5.24416	8.85158	4.99123	10.8519	8.33959	13.7641	8.88216
PF3D7_0704300	132.685	87.2137	20.5151	114.785	579.91	42.3438	124.76	23.7207	247.298	260.591
PF3D7_0704400	62.1183	41.4828	38.2875	31.8272	233.585	33.1135	38.7554	14.3173	76.2638	215.063
PF3D7_0704500	49.8598	26.3899	3.77816	10.6601	188.229	18.2833	11.927	1.67639	51.4119	249.002
PF3D7_0704600	556.031	576.716	471.483	243.879	433.883	208.318	264.066	250.204	511.705	330.375
PF3D7_0704700	20.8361	28.7379	18.1832	4.0867	28.8294	7.94405	6.73613	9.09226	8.14849	22.5753
PF3D7_0704800	15.4359	10.8734	3.6537	4.53313	24.6939	19.4223	7.81011	3.16541	21.5421	40.5955
PF3D7_0704900	10.5212	14.0673	15.8312	17.1024	25.1686	11.1813	15.1606	7.91153	20.7775	37.6687
PF3D7_0705000	221.916	195.368	228.721	121.018	250.902	93.007	178.848	116.716	213.665	138.297
PF3D7_0705100	15.8846	13.6367	3.80928	4.52455	24.5393	9.08427	4.43718	0.847969	12.7843	46.8799
PF3D7_0705200	2.93392	3.04172	2.27773	0.597079	2.17559	1.3972	1.03071	0.86752	1.99531	1.77958
PF3D7_0705300	57.1293	51.639	18.779	66.0005	473.635	30.7083	77.0685	19.1196	157.223	196.477
PF3D7_0705400	127.695	110.102	45.9971	124.038	144.101	186.344	186.736	20.0466	261.135	572.553
PF3D7_0705500	139.165	169.333	125.961	11.1416	42.2369	59.7164	31.1791	15.7395	48.4846	318.144
PF3D7_0705600	7.8488	5.55545	7.46989	9.20908	7.16739	5.32057	10.0493	3.49818	19.0689	11.0169
PF3D7_0705700	880.988	1587.29	1741.84	3643.56	944.97	2337.82	1499.72	5054.47	585.617	1115.98
PF3D7_0705800	14.2779	13.6468	10.1752	29.3759	12.0045	15.3891	17.9	12.2186	18.6268	5.10371
PF3D7_0705900	163.56	72.1124	85.4439	1061.3	323.988	679.465	377.642	118.954	381.307	374.673
PF3D7_0706000	241.533	324.414	301.775	39.3085	165.711	60.9976	85.6142	96.5887	155.287	177.892
PF3D7_0706100	18.0151	17.8601	13.917	7.02996	25.0473	8.58403	17.8737	3.89284	45.8801	50.3094
PF3D7_0706200	6.85855	11.6769	8.05876	26.9703	26.9853	8.04261	20.4965	15.2015	11.016	14.2914
PF3D7_0706300	46.1956	35.8339	17.482	12.4982	92.0767	87.3958	39.2562	65.7965	51.4835	71.0965
PF3D7_0706400	632.296	1239.77	1172.06	2142.09	837.058	1135.87	1378.44	4325.82	703.161	770.49
PF3D7_0706500	373.094	475.813	420.516	178.332	227.728	103.629	234.987	231.548	367.279	205.944
PF3D7_0706600	1.99952	3.41315	4.66724	1.12704	1.5185	0.984273	1.28149	3.81994	0.501815	0.903339
PF3D7_0706700	17.6602	19.8545	10.8078	11.7208	19.4977	28.9968	42.9494	33.6699	8.81756	14.1749
PF3D7_0706800	1.53244	0.58098	1.56554	0.994361	0.618465	8.34325	0.509944	1.52243	1.37401	0.462545
PF3D7_0706900	0	0	0	0.135808	0	0.627491	0.101989	0	0	0.022918
PF3D7_0707000	0.392446	0	0	0.9608	0.463849	4.29263	0.14879	0.086752	0.896092	0.528623
PF3D7_0707100	0.224263	0	0	0.181078	0.0773081	1.12649	0	0.195904	0	0.0660779
PF3D7_0707200	53.7095	41.7286	7.59435	47.1951	146.198	43.5825	59.8659	8.6699	112.741	153.172
PF3D7_0707300	1940.72	784.092	55.8398	409.142	7262.8	1406.79	475.715	106.808	2184.06	5376.96
PF3D7_0707400	51.1672	61.8113	166.407	83.5369	92.2316	54.145	87.0699	78.8628	122.957	70.3633
PF3D7_0707420	0	0	0	0	0	0	0	0	0	0
PF3D7_0707500	94.7058	47.0744	13.4607	1.45406	7.81341	37.3326	4.20318	10.987	7.62276	30.8323
PF3D7_0707600	19.0052	40.7679	37.9597	8.69404	24.6827	10.5688	29.1534	22.674	11.8524	16.5299
PF3D7_0707700	203.958	187.678	212.397	131.559	199.459	208.505	151.819	73.3456	258.087	317.001
PF3D7_0707800	33.5072	32.071	16.9081	46.3765	101.983	22.7655	46.2958	17.6815	63.5273	122.234
PF3D7_0707900	254.679	461.547	370.086	313.417	410.026	175.38	550.357	583.794	237.836	122.74
PF3D7_0708000	25.4904	20.8845	33.5903	27.6304	20.6905	20.4951	37.1972	8.31719	54.5902	25.1804
PF3D7_0708100	68.6042	149.756	118.868	135.194	126.274	50.6247	173.344	290.022	64.0051	20.8834
PF3D7_0708200	6.05493	6.20677	8.24776	2.1261	2.19218	3.96454	4.46478	9.72192	0.96778	0.699753
PF3D7_0708300	49.9713	132.294	90.4217	43.7823	39.0837	51.9794	89.577	114.033	21.9364	18.6846
PF3D7_0708400	5645.59	5231.4	6625.43	5147.35	2587.55	2403.1	6899.97	4054.01	7481.75	2872.25
PF3D7_0708500	131.469	121.035	123.955	98.9935	124.198	91.5412	115.402	102.461	86.7061	78.5193
PF3D7_0708600	1.88753	3.19684	3.30164	1.28939	2.4738	2.22553	2.30137	1.96189	4.12203	2.51714
PF3D7_0708700	247.186	158.53	54.2725	290.336	266.308	251.226	280.96	75.586	266.595	322.823
PF3D7_0708800	1197.02	1318.27	1376.17	601.708	520.216	197.976	653.771	683.46	1034.17	587.37
PF3D7_0708900	19.5099	35.3574	25.0003	8.8197	45.3785	12.1918	29.8697	22.8842	18.579	20.5259
PF3D7_0709000	269.347	425.979	730.408	151.386	74.4243	134.713	474.278	512.356	205.158	47.6754
PF3D7_0709050	1.43895	6.07815	3.62085	2.22834	4.33465	7.69955	3.70162	18.8374	2.32985	0.683697
PF3D7_0709100	66.3986	62.2295	29.773	72.0384	121.742	40.1756	87.5836	9.62417	163.639	370.715
PF3D7_0709200	13.3804	17.0416	5.79314	18.5657	18.3161	19.6106	14.8931	8.02107	13.7641	32.7205
PF3D7_0709300	30.8716	48.4878	65.1385	11.8472	14.136	12.0234	15.4414	10.9873	24.3619	43.9785
PF3D7_0709400	18.2392	11.9612	5.65946	23.6756	53.6394	9.05682	20.0601	2.236	34.3504	77.7415
PF3D7_0709500	8.29732	23.3683	13.3483	17.0158	106.753	14.2614	23.4912	11.0542	9.96461	32.256
PF3D7_0709600	56.8095	71.1317	60.9934	17.5261	17.2117	12.0371	33.4136	26.1494	38.3888	26.7172
PF3D7_0709700	90.767	141.542	55.3863	78.3698	144.149	74.5915	104.417	36.3714	122.012	178.994
PF3D7_0709800	16.7819	45.7389	16.3065	28.0022	108.57	10.5825	57.6166	23.2312	16.2253	15.6903
PF3D7_0709900	18.6505	23.6174	6.97494	8.25924	20.7237	16.457	15.3034	4.10829	22.6293	41.2857
PF3D7_0710000	25.7331	15.2722	11.8473	53.606	49.5261	38.6811	53.8989	3.12592	62.9775	98.15
PF3D7_0710100	45.6716	102.093	55.8715	31.5245	137.41	33.4292	60.9081	52.3574	33.6932	69.8136
PF3D7_0710200	142.701	216.92	128.891	233.581	1117.44	65.7293	209.74	84.7815	311.876	240.655
PF3D7_0710300	45.9347	63.1703	116.48	286.789	82.6132	58.9342	118.696	234.678	91.0794	60.9156
PF3D7_0710400	4.09252	15.5612	29.4595	1.27612	2.45722	1.68287	5.08753	3.71933	3.26179	9.50747
PF3D7_0710500	8.22275	31.3922	21.4226	16.7706	5.29552	10.4116	36.1968	9.73902	23.7645	12.5976
PF3D7_0710600	1810.56	2215.18	2512.22	3901.03	1699.19	3374.54	2790.53	6701.28	1331.66	1751.84
PF3D7_0710700	73.5717	190.842	202.374	13.5666	33.4679	7.20304	82.6331	89.7576	62.368	32.705
PF3D7_0710800	20.9112	67.7397	45.2509	13.3294	33.6721	14.6893	39.3585	25.4281	22.3427	45.1505
PF3D7_0710900	29.5449	65.7139	51.5632	24.2659	67.5981	15.0473	44.2347	27.289	30.5509	35.4945
PF3D7_0711000	45.7854	38.4662	55.1115	71.4638	68.8854	13.4056	78.6564	35.8937	124.677	67.3762
PF3D7_0711100	25.4708	81.5063	90.0599	11.539	46.0796	16.3721	49.737	60.5936	10.0004	11.6136
PF3D7_0711200	8.20372	4.88679	7.22097	0.677475	3.57816	2.13945	1.71704	3.88714	5.67525	3.27226
PF3D7_0711300	21.9021	53.9406	55.7666	16.6568	21.4966	12.067	45.5319	53.4978	27.9582	15.7261
PF3D7_0711400	59.4844	66.8273	81.6065	78.4143	236.45	26.4719	111.984	69.0961	140.842	108.248
PF3D7_0711500	168.302	202.489	304.275	221.223	224.404	97.3171	263.995	151.22	316.967	261.351
PF3D7_0711600	0	0	0.0823969	0.0905388	0	0.328091	0.14879	0	0	0.0660779
PF3D7_0711700	12.9503	34.7995	34.9011	0.563518	2.45171	3.69384	1.31747	1.47763	0.919993	1.94954
PF3D7_0711800	0	0	0.164794	0.202929	0.0773081	0.0997998	0.0743948	0.109152	0	0.0660779
PF3D7_0711900	0.224263	0.672511	0.262748	1.19416	1.32526	0.0997998	0.0743948	0	0.549603	0.177992
PF3D7_0712000	18.5573	31.6885	16.7727	4.83987	11.596	10.4952	7.16572	3.61018	9.39109	14.111
PF3D7_0712100	0	0	0	0	0.0773081	0	0.297579	0.305057	0.274801	0.0660779
PF3D7_0712200	0.224263	0	0	0	0	0.82709	0	0	0	0.045836
PF3D7_0712300	20.183	16.4433	9.05156	4.50815	6.08513	19.6506	8.40879	6.46769	5.01813	7.60143
PF3D7_0712400	7.12005	4.855	19.5188	0.935816	3.99236	5.03365	2.10822	2.113	0.501815	3.13743
PF3D7_0712500	0.0747544	0	0.0823969	0	0	0.627491	0	0	0	0.022918
PF3D7_0712600	2.87796	2.05608	5.29069	0.169369	0.883505	2.48127	1.70622	0.347008	0.836354	1.00572
PF3D7_0712700	0.224263	0	0	0	0	0.0997998	0.446369	0	0.274801	0
PF3D7_0712800	10.6336	3.6492	4.31345	0.484688	4.97533	1.8962	2.95415	0.88992	0.286752	2.58171
PF3D7_0712900	5.36346	4.66134	2.64534	0.734453	4.29603	4.77791	3.17247	1.17827	2.09089	2.40941
PF3D7_0713000	0.373772	0	0.659175	0.0452694	0	0	0.101989	0.260256	0	0.022918
PF3D7_0713100	5.06457	6.46786	47.2399	17.6331	49.5693	1.05538	5.60586	38.8539	2.49713	3.61905
PF3D7_0713200	1.19601	1.83977	2.33823	0	0	0.627491	0.81591	0.780768	0	0.045836
PF3D7_0713300	14.8757	14.2369	12.0069	0.643914	0.629485	4.76418	9.37458	6.83956	3.02282	0.600053
PF3D7_0713400	107.21	156.743	131.708	74.5318	83.0434	81.6561	90.0366	109.376	43.2157	90.3804
PF3D7_0713500	12.5579	14.9167	17.0279	1.09661	13.2193	3.08007	4.72151	3.95149	7.09706	13.3615
PF3D7_0713600	19.1551	14.3236	9.9902	33.9564	36.4166	18.9133	25.792	4.76605	35.0792	37.4791
PF3D7_0713700	56.4755	127.642	103.249	173.742	237.296	50.7805	143.061	99.5366	114.234	103.146
PF3D7_0713800	25.6208	35.5843	6.01786	14.3215	296.588	32.0182	57.6851	10.2962	65.3789	105.121
PF3D7_0713900	168.894	112.665	155.144	21.5488	46.3505	26.387	29.5113	44.0687	49.3211	84.3482
PF3D7_0714000	2354.08	1421.82	544.634	4581.97	7132.84	3656.27	2535.79	1345.05	3293.06	4997.41
PF3D7_0714100	1.06524	0.742847	0.832613	0.259907	3.53948	1.25498	0.203978	0.694016	1.03947	0.656594
PF3D7_0714200	90.8214	51.0719	42.8868	20.3952	97.632	31.3907	28.6199	16.2035	60.6716	143.426
PF3D7_0714300	125.785	103.618	75.3431	40.1659	82.5522	31.8224	48.7795	29.7433	77.0881	124.333
PF3D7_0714400	6.03602	21.2198	18.9455	5.8085	25.8642	4.607	16.5463	9.09796	5.79476	5.24321
PF3D7_0714500	28.1438	41.8571	48.5099	10.7101	32.6618	6.84626	26.5501	6.5178	48.676	45.785
PF3D7_0714600	117.023	177.016	155.541	91.993	324.933	61.0163	199.749	178.834	126.325	97.3581
PF3D7_0714700	0.224263	0	0	0.0788299	0.336839	0.328091	0	0	0	0.0660779
PF3D7_0714800	0.0747544	0	0.0823969	0.0905388	0	0.82709	0.0743948	0	0	0.132156
PF3D7_0714900	0.766218	0	0.0823969	3.72455	1.03261	5.69107	0.473963	0.436609	0.215064	0.462545
PF3D7_0715000	50.1572	131.542	160.753	54.9723	53.4459	57.8414	99.2323	113.517	48.5566	51.6665
PF3D7_0715100	8.12938	5.53811	8.11351	4.2912	11.5794	46.2759	14.8941	14.984	7.62276	7.71437
PF3D7_0715200	70.3425	46.3802	26.1654	68.2172	150.615	37.123	60.7895	10.3882	136.84	102.89
PF3D7_0715300	31.9569	33.7364	6.76174	28.5655	46.0914	19.295	49.7959	6.10113	57.7564	80.1932
PF3D7_0715400	10.9139	19.3814	12.3434	15.3603	33.9704	6.66038	32.8604	4.74081	34.1831	18.2239
PF3D7_0715500	71.277	75.2688	16.3204	470.843	122.177	222.452	161.737	94.6772	109.013	106.084
PF3D7_0715600	80.5645	41.0685	29.1737	175.335	79.0516	54.6329	187.947	12.1318	269.929	156.033
PF3D7_0715700	6.54092	9.84246	4.60443	27.3691	15.5275	7.87419	21.8848	6.02823	18.1131	10.6475
PF3D7_0715800	20.6687	41.2458	24.7093	57.0092	50.3044	15.3891	45.5456	17.2225	57.1112	75.1371
PF3D7_0715900	61.9133	62.7541	20.2051	142.582	174.872	31.7999	202.459	21.2636	257.503	217.991
PF3D7_0716000	393.598	385.572	239.792	271.879	200.367	175.948	280.704	136.097	359.501	198.525
PF3D7_0716100	171.606	212.05	185.932	43.3355	56.0416	71.2819	71.9071	101.227	84.2806	42.6472
PF3D7_0716200	230.717	294.269	472.324	179.808	350.096	59.9783	236.249	87.0659	246.259	228.072
PF3D7_0716300	179.479	151.409	128.407	355.268	668.238	114.31	258.271	54.6504	545.724	995.249
PF3D7_0716400	134.927	216.699	53.796	242.523	216.767	215.21	215.715	64.3128	165.467	272.549
PF3D7_0716500	15.3616	36.1966	27.1316	21.8245	39.713	11.5793	31.023	13.5369	46.1909	32.385
PF3D7_0716600	9.00758	12.4463	14.7001	12.9524	14.7489	6.60424	15.7293	6.25469	11.7687	18.2995
PF3D7_0716700	8.316	7.87407	9.87957	3.55204	4.63287	2.80936	6.09308	2.11015	9.83318	13.2011
PF3D7_0716800	565.657	653.225	654.721	742.317	225.941	415.012	702.303	790.681	668.392	291.084
PF3D7_0716900	22.107	58.7561	117.565	19.0185	27.6533	12.5648	36.4368	24.7984	21.1718	42.6285
PF3D7_0717000	56.4373	96.5227	20.8672	204.436	204.16	204.608	99.1787	44.1033	56.9439	175.054
PF3D7_0717100	48.5137	29.5279	45.2342	123.376	65.7658	43.7147	89.4521	12.8425	117.221	148.891
PF3D7_0717200	240.029	123.075	143.334	100.813	206.553	185.934	143.262	51.7147	228.241	292.184
PF3D7_0717300	122.462	67.2078	105.337	49.4531	110.533	110.844	80.936	77.6079	101.151	98.9175
PF3D7_0717400	109.94	93.7875	185.184	31.7444	37.7589	36.5841	75.928	58.6944	142.67	46.3466
PF3D7_0717500	231.151	124.291	39.7257	37.5311	210.678	233.861	56.7525	24.7295	163.985	665.68
PF3D7_0717600	50.6065	51.0551	13.9988	51.5497	230.835	37.7605	56.4241	8.19988	155.61	157.088
PF3D7_0717700	249.255	494.948	615.835	179.673	158.872	84.4218	267.513	152.181	395.071	380.126
PF3D7_0717800	7.26955	8.79468	11.3166	7.89552	10.1161	5.32057	11.6186	8.86049	20.2159	6.31953
PF3D7_0717900	42.3092	42.1707	65.6738	62.2245	46.0303	46.8422	64.66	42.2413	61.3408	42.7665
PF3D7_0718000	5.53147	9.34917	5.82253	2.36259	4.91444	9.1142	5.35508	8.88859	1.61297	2.80052
PF3D7_0718100	13.9411	16.5295	8.09046	15.7177	29.9561	7.08827	18.1797	3.64643	26.5006	38.688
PF3D7_0718300	1.9809	1.41536	0.37626	0.271616	1.23136	0.72729	2.01218	0.632513	0.692979	2.01411
PF3D7_0718400	282.269	86.5386	106.846	543.392	397.877	653.739	432.173	155.08	448.442	457.085
PF3D7_0718500	289.2	355.257	279.309	572.965	408.217	626.485	590.708	511.648	341.138	299.494
PF3D7_0718600	49.7282	18.4917	5.24748	21.3591	75.263	52.8576	37.1596	5.41242	70.0506	51.9571
PF3D7_0718700	4.80272	10.2683	11.3846	6.32287	13.8211	7.35898	11.67	5.78183	9.0207	6.35281
PF3D7_0718800	1.71935	3.94499	1.35581	0.622063	1.47987	1.22629	3.9056	2.24455	1.55323	1.25246
PF3D7_0718900	1.32685	1.66876	1.69231	0.214638	0.104914	2.16815	1.06669	0.828418	0.274801	0.310147
PF3D7_0719000	11.4741	83.1505	91.3126	75.9581	69.6189	17.8542	73.2737	74.581	17.8383	25.7028
PF3D7_0719100	71.0528	99.7841	40.4771	337.254	174.518	136.38	163.99	77.5834	116.122	104.253
PF3D7_0719200	21.3046	24.4369	14.0956	4.54096	15.163	18.9694	16.1383	19.9798	13.5848	4.89711
PF3D7_0719300	111.246	128.338	150.327	66.7559	56.1355	34.8326	71.5703	62.8165	123.172	103.259
PF3D7_0719400	59.2593	73.9432	26.8585	32.638	72.1712	26.0415	34.3161	14.5971	102.836	177.314
PF3D7_0719500	53.5594	44.7307	14.1423	66.462	146.219	47.0481	73.0361	18.8011	88.1878	155.833
PF3D7_0719600	975.277	1339.66	1966.85	2574.94	747.617	1570.86	2085.23	3212.93	1259.37	651.038
PF3D7_0719700	1081.78	2307.53	2301.8	1549.29	555.879	1547.56	1633.14	3198.31	972.79	746.253
PF3D7_0719800	22.2567	34.0173	20.6574	16.4576	18.2111	8.52913	15.4463	7.67652	16.5718	37.1647
PF3D7_0719900	59.1829	80.8788	57.2676	23.8731	40.6246	20.1084	32.0014	20.9699	51.627	136.353
PF3D7_0720000	62.2302	72.1403	96.6965	134.39	37.8584	67.7926	120.3	134.321	85.2964	57.5739
PF3D7_0720100	40.7021	97.2236	71.1708	50.7272	87.8581	27.9726	99.0919	65.8752	49.8587	38.7702
PF3D7_0720200	83.8147	144.247	119.268	154.641	76.0749	156.549	151.882	221.291	77.7453	68.0178
PF3D7_0720300	11.7172	8.79323	1.47393	1.53916	20.9831	20.8344	33.8795	14.4831	11.3624	5.86536
PF3D7_0720400	41.3186	66.0911	101.961	32.155	22.5569	19.0106	47.8124	14.4798	96.2887	63.0792
PF3D7_0720500	13.1376	40.6908	28.1746	21.4529	48.4377	23.0475	35.6411	19.0581	11.6732	21.6283
PF3D7_0720600	129.021	201.76	123.235	156.617	100.77	113.823	153.575	65.7696	139.421	180.069
PF3D7_0720700	493.314	330.184	216.623	72.0734	363.099	268.551	107.304	90.4422	349.596	438.034
PF3D7_0720800	82.9947	63.0552	46.0138	395.303	129.356	189.999	202.513	116.018	146.769	116.35
PF3D7_0720900	33.1713	50.0752	18.7462	72.5816	44.8656	47.4098	75.4234	17.3015	62.7865	62.0618
PF3D7_0721000	136.905	194.843	138.719	87.9752	160.03	53.4964	117.713	66.1725	140.089	211.411
PF3D7_0721100	110.857	246.42	248.257	411.64	736.839	84.1573	344.902	177.546	420.832	431.38
PF3D7_0721200	38.2348	68.6974	31.8369	10.7702	66.0973	97.19	57.2915	30.5394	24.5171	47.3114
PF3D7_0721300	80.7861	98.1974	147.232	22.8866	35.2185	20.3279	47.4061	44.3237	56.7408	34.9045
PF3D7_0721400	90.5818	119.324	63.1241	610.34	461.911	66.1859	251.768	152.602	324.292	224.449
PF3D7_0721500	3.86826	7.14473	3.49812	1.94189	4.29046	4.19283	1.97863	3.93479	2.67634	6.68437
PF3D7_0721600	3097.3	2941.43	4084.5	8290.07	2372.1	6305.15	4252.95	9916.47	2712.87	2488.87
PF3D7_0721700	49.972	35.6889	37.6376	8.04856	20.1051	63.5337	35.0051	42.3805	24.4455	11.1512
PF3D7_0721800	207.55	108.435	158.083	906.303	372.013	837.531	386.219	172.737	289.295	945.099
PF3D7_0721900	54.2503	121.008	116.468	96.1715	175.379	92.9472	144.612	95.6902	48.6281	71.5664
PF3D7_0722000	58.1735	152.128	102.91	22.1944	175.053	53.8681	127.569	124.895	33.6214	71.1676
PF3D7_0722100	50.3635	84.6767	87.5465	30.8742	44.8212	17.2017	68.9178	24.9829	64.3756	53.9592
PF3D7_0722200	818.471	316.669	19.7027	151.884	2833.08	835.506	157.042	63.194	1154.63	2392.85
PF3D7_0722300	135.054	121.449	90.9922	50.3319	48.162	51.1161	64.1057	48.5073	77.5064	63.7769
PF3D7_0722400	451.981	362.47	617.974	465.132	238.315	456.409	557.931	242.799	434.738	357.733
PF3D7_0722500	117.678	169.807	229.247	136.782	216.695	126.081	245.189	212.692	205.791	138.232
PF3D7_0722600	151.744	207.565	209.893	51.4083	107.422	51.6725	127.502	106.995	171.25	129.255
PF3D7_0722700	151.618	48.5846	54.1014	331.473	315.529	542.463	163.441	94.2618	105.703	274.216
PF3D7_0722800	9.36279	14.6686	8.92077	0.451128	2.50692	3.80736	3.48683	1.74359	9.49859	3.4014
PF3D7_0722900	8.3722	10.462	2.92769	1.74209	11.2757	5.37547	10.8733	3.09252	9.22379	20.2021
PF3D7_0723000	12.0719	20.803	19.278	5.70782	10.0939	4.10676	13.225	6.34144	5.08983	7.25581
PF3D7_0723100	0.896994	2.69149	0.40968	0.124099	2.12038	3.26594	0.305966	0.696865	0.0716879	1.83227
PF3D7_0723200	13.3619	9.64496	1.29357	3.16573	16.7534	19.2389	12.1415	8.57253	10.9921	10.3133
PF3D7_0723300	327.024	49.4808	9.66465	104.709	400.684	443.843	87.7094	14.7238	449.133	418.939
PF3D7_0723400	175.119	270.322	200.807	37.1337	74.2635	46.6052	58.8491	78.308	91.4494	71.5354
PF3D7_0723500	7.08258	25.8488	21.2261	0.88197	2.86585	5.34802	9.24743	7.033	3.11842	3.02936
PF3D7_0723600	77.0314	94.0321	122.168	142.303	53.2256	223.003	112.777	273.848	53.252	50.727
PF3D7_0723700	11.9976	11.3258	19.9706	12.5652	9.95048	11.2237	18.0682	4.41905	21.7811	22.3334
PF3D7_0723800	59.8763	46.453	14.9386	32.45	121.068	41.1299	44.7416	11.6675	86.3954	167.146
PF3D7_0723900	50.2131	51.5161	86.4742	20.4202	20.4587	22.6433	35.6841	12.5322	43.8729	95.2083
PF3D7_0724000	9.82964	10.3189	7.18237	7.41553	20.6793	11.0254	10.2183	8.7538	10.7293	27.826
PF3D7_0724100	463.825	893.821	341.292	566.374	556.626	159.88	618.728	368.888	677.351	494.322
PF3D7_0724200	51.5591	73.5606	52.8309	65.5195	26.0689	45.2304	77.5186	31.7809	52.3918	38.5391
PF3D7_0724300	9.96053	17.1953	13.6226	17.409	18.3933	19.9549	19.304	11.1384	18.125	25.4842
PF3D7_0724400	66.2483	126.156	107.266	103.701	70.7904	101.163	133.456	180.992	64.9849	41.9107
PF3D7_0724500	6.42846	11.9559	6.28118	3.11263	3.31868	3.75122	5.7019	5.34807	6.67889	2.84101
PF3D7_0724600	22.3501	26.3749	11.7603	13.0281	25.5828	11.9385	24.6688	3.29943	37.1103	89.37
PF3D7_0724700	101.94	193.026	169.293	98.7889	106.959	45.7257	75.1183	70.5912	111.343	69.6903
PF3D7_0724800	147.729	62.8466	15.4635	84.6356	110.549	171.83	106.15	16.5541	242.841	169.565
PF3D7_0724900	75.743	52.1611	12.8499	2.15966	74.4078	48.5389	21.6132	14.6513	76.3112	29.1832
PF3D7_0725000	24.4432	31.4862	17.7038	9.8374	43.3078	6.68783	15.4979	4.51965	32.367	144.083
PF3D7_0725100	50.5869	38.3505	56.121	12.1618	53.8492	10.7384	26.5344	10.6513	39.4521	88.6607
PF3D7_0725200	92.954	264.896	188.437	162.551	210.901	41.2023	291.815	201.392	120.555	55.2145
PF3D7_0725300	104.819	65.9794	109.652	19.1736	18.7083	57.7765	29.7658	26.3066	74.3996	33.1673
PF3D7_0725400	2450.98	460.554	24.5434	153.799	2025.6	7844.87	862.931	390.736	1715.64	2508.76
PF3D7_0725600	301.236	1723.75	1757.16	145.268	350.448	510.054	2974.3	2761.81	448.5	534.399
PF3D7_0725700	0.0747544	2.39425	1.5811	0	0.154616	0	0.611933	3.57962	0.0716879	0
PF3D7_0725800	3.00885	1.15136	2.15557	2.31105	4.27955	5.09228	35.0327	5.98097	5.4841	2.11717
PF3D7_0725900	0.242937	7.91356	8.208	0.529958	0.336839	0.299399	2.24619	19.8433	0.836354	0.689049
PF3D7_0726000	2042.6	13851.5	12480.9	551.254	2722.82	3891.43	17758.2	15422.7	1972.11	3332.97
PF3D7_0726100	410.543	387.593	190.754	7.25004	14.44	45.1581	115.54	58.2141	123.063	10.0266
PF3D7_0726200	26.7614	18.7634	83.7424	11.2571	9.55843	16.7302	13.8791	50.8643	17.1572	12.0405
PF3D7_0726300	16.931	12.8803	6.93575	7.88306	11.596	20.7808	26.6553	9.63026	25.4132	25.1283
PF3D7_0726400	52.4177	63.3462	55.592	22.1974	33.6503	14.8739	21.1733	17.9919	28.5914	44.3586
PF3D7_0726500	212.814	360.004	309.056	151.497	153.603	83.9964	216.935	123.314	281.458	324.899
PF3D7_0726600	14.2591	14.7042	11.3483	19.1652	23.5232	12.2504	27.2412	5.49917	38.8548	38.8175
PF3D7_0726700	35.0402	45.3786	28.0369	101.884	216.766	52.0006	94.6661	29.9868	61.6633	79.7015
PF3D7_0726800	1.88747	8.07543	7.95102	4.2155	7.75814	1.55438	8.91144	5.96103	1.07532	3.18711
PF3D7_0726900	13.3619	28.6362	63.4779	13.0188	48.9344	9.32628	39.6574	22.4415	35.4018	22.4545
PF3D7_0727000	26.8359	29.7736	15.9095	26.0866	15.7264	15.3155	18.3658	6.55159	37.875	67.2441
PF3D7_0727100	14.5579	10.1532	5.31893	16.9735	21.5574	9.99743	15.594	1.69594	21.2913	26.7862
PF3D7_0727200	235.705	235.127	268.087	80.0939	31.7125	86.2992	152.522	148.243	102.501	34.2396
PF3D7_0727300	36.7025	49.7779	69.8213	23.3416	37.2062	13.5366	37.6717	28.0188	35.7244	35.9003
PF3D7_0727400	406.425	363.296	439.064	1412.54	470.074	485.175	817.196	649.391	803.919	493.161
PF3D7_0727500	11.5863	8.80143	8.76634	5.24185	27.3275	5.57631	6.90303	2.64736	13.0352	18.764
PF3D7_0727600	2.67231	1.87831	9.6658	2.45156	2.50692	0.92689	3.84689	2.36755	2.86752	2.11264
PF3D7_0727700	7.97963	13.6246	13.5039	7.05807	19.6025	5.79087	11.4038	7.64272	8.38746	15.8996
PF3D7_0727800	48.9986	29.3448	69.766	31.877	27.2728	16.3572	37.1598	7.88343	81.6046	99.1631
PF3D7_0727900	12.4644	14.3766	20.7813	0.519815	2.74986	2.63845	2.61573	5.06826	2.35374	3.92049
PF3D7_0728000	251.07	438.595	348.801	198.968	124.923	185.765	248.414	277.071	255.997	180.046
PF3D7_0728100	11.6051	33.5317	8.53356	12.2429	46.8748	7.80184	12.4153	12.8902	13.3697	29.182
PF3D7_0728200	9.69916	11.9597	4.2057	8.50356	9.35957	7.14441	8.71124	2.28365	15.9266	19.6111
PF3D7_0728300	21.753	29.8694	10.7784	76.7391	79.1613	49.4295	47.0054	22.823	36.2262	56.459
PF3D7_0728400	9.36285	18.9874	6.44828	33.8011	48.4761	52.5944	38.2695	12.9883	14.8035	42.812
PF3D7_0728500	3.36371	9.51104	3.4647	1.88647	7.48208	10.5264	4.90871	5.93293	2.47323	3.36428
PF3D7_0728600	83.3868	83.8695	43.6992	54.225	119.3	42.8528	110.654	18.9351	199.016	137.737
PF3D7_0728700	6.72766	24.8444	11.4964	1.55631	6.77528	2.93785	5.67782	4.5449	7.9573	6.96206
PF3D7_0728800	24.668	23.179	26.5093	45.5149	86.6651	15.3192	48.1614	12.7472	59.7757	80.6695
PF3D7_0728900	96.6905	106.423	99.5298	69.5197	92.2983	53.0872	112.783	44.3514	112.562	73.67
PF3D7_0729000	22.9114	66.0742	43.1835	57.5396	80.6243	29.6392	65.3753	76.4866	36.7518	22.8824
PF3D7_0729100	17.0806	20.0275	10.669	9.97008	20.9058	6.13269	10.4559	2.56916	18.3162	34.2017
PF3D7_0729200	9.19438	21.3561	6.98069	37.6499	10.6794	8.52789	30.5457	8.44059	32.1998	16.4729
PF3D7_0729300	101.678	119.743	161.867	15.9371	34.5392	22.1643	57.8319	69.3616	47.3497	23.6432
PF3D7_0729400	180.017	165.257	279.034	89.8609	47.5051	289.064	134.153	127.456	90.876	73.2525
PF3D7_0729500	147.987	125.613	142.435	88.7115	129.974	126.088	138.887	78.5553	151.787	136.678
PF3D7_0729600	59.3727	43.6998	9.28896	161.885	236.767	96.7071	129.984	25.9205	129.659	189.368
PF3D7_0729700	7.9794	8.2296	2.73408	0.959234	21.2534	9.62693	4.96986	1.34608	1.44569	14.4054
PF3D7_0729800	2.26113	0.371423	0.0489772	0.0452694	1.44119	2.52493	1.63182	0.738817	0	0.493491
PF3D7_0729900	24.4433	38.9772	15.2141	6.04112	21.5794	15.3741	23.28	6.69415	13.537	22.1872
PF3D7_0730000	6.4287	13.2421	7.29876	3.11732	6.2452	2.86675	10.8038	2.67261	10.3589	5.45366
PF3D7_0730100	10.4837	9.63581	9.24978	7.79484	8.22755	10.1708	6.99663	6.94871	8.80565	10.6666
PF3D7_0730200	18.9117	17.9078	18.938	7.30858	15.7981	5.5052	12.1694	6.61025	21.2793	21.97
PF3D7_0730300	1539.06	1128.15	894.382	258.069	854.368	688.898	1030.74	579.439	1278.49	714.421
PF3D7_0730400	668.304	190.636	17.032	72.6064	1024.22	1260.77	367.986	117.149	340.694	607.458
PF3D7_0730500	61.5384	103.273	21.8197	42.1694	204.888	41.7886	50.9129	13.1895	107.256	135.195
PF3D7_0730600	0.672789	0	0.164794	0.801574	0.541157	2.83805	0	0.282656	0	0.330389
PF3D7_0730700	1.73802	0.0968299	2.37165	3.22658	0.773081	8.67259	0.67794	3.21837	0.645191	0.660779
PF3D7_0730800	3905.45	4920.67	2575.41	85.5348	425.331	4042.73	1777.53	3064.16	828.813	314.982
PF3D7_0730900	127.976	55.595	265.608	30.5307	37.488	51.2671	30.4089	157.892	44.1715	21.3908
PF3D7_0731000	61.1815	42.7753	6.82051	0.440985	29.1554	101.199	16.6242	13.1309	4.815	27.9413
PF3D7_0731100	1579.41	1138.13	1659.09	54.3499	181.131	277.462	461.514	437.532	576.809	141.717
PF3D7_0731200	66.9944	180.386	62.7848	2.57722	37.2006	27.4823	93.3606	21.543	12.0315	33.8571
PF3D7_0731300	41.5249	85.2961	257.767	46.4213	88.769	24.9624	92.2417	312.919	50.4683	44.3466
PF3D7_0731400	99.1754	49.589	25.3126	6.3853	41.0606	32.042	47.7922	9.76142	88.761	56.9588
PF3D7_0731500	3982.08	497.826	41.3068	13.8742	853.033	2416	206.247	84.4656	1806.56	3094.79
PF3D7_0731600	137	125.673	156.88	356.742	527.398	37.8415	359.462	100.912	587.84	599.43
PF3D7_0731700	5.47563	1.59312	2.37107	3.90876	11.5297	0.399199	8.4077	1.75744	10.3111	9.05178
PF3D7_0731800	43.0568	43.021	34.1723	0.868695	30.6296	17.3277	20.1494	6.5178	10.0601	13.7717
PF3D7_0731900	1.30817	0.0968299	0.625755	0.0788299	0.182222	0.898198	0.454756	0.109152	0.346489	0.111914
PF3D7_0732000	0.0747544	0.0968299	4.828	0.868695	0.0773081	0.0997998	0.250778	1.34893	0.430128	0.15775
PF3D7_0732100	0.149509	0.371423	0.131374	0	0	0	0.101989	0.327457	0	0.045836
PF3D7_0732200	0.9344	0	6.40679	1.43378	1.12094	1.71156	0.650346	8.21089	0.716879	0.95336
PF3D7_0732300	0.523281	0.29049	4.92595	0.575227	0.154616	0.299399	0.101989	0.88992	0.0716879	0.287229
PF3D7_0732400	0.373772	0.19366	8.15499	0.789865	0.0773081	0.556382	0.48235	2.27795	0.215064	0.620295
PF3D7_0732500	0.897053	0.19366	4.49611	0.913964	1.01603	4.92013	1.8826	3.39188	1.25453	1.06795
PF3D7_0732600	0	0	0	0	0	0	0	0	0	0
PF3D7_0732700	0.149509	0.0968299	1.82829	0.0788299	0	0.1996	0	0	0.0716879	0.022918
PF3D7_0732800	0.317691	0.468253	0	0	0.0773081	0.0997998	0.407955	0	0	0.045836
PF3D7_0732900	3.15836	4.23932	46.8602	3.39282	3.81565	5.26194	5.07185	10.8611	3.13035	4.3914
PF3D7_0733000	89.3284	44.2456	14.3999	40.4197	79.4496	134.298	64.5304	20.8025	75.6782	112.837
PF3D7_0800100	369.895	134.817	83.7718	146.69	439.357	370.59	150.253	77.7639	148.477	385.051
PF3D7_0800200	23.5657	18.0427	6.23912	15.5507	41.5964	35.4139	27.6284	11.1441	13.4414	33.3806
PF3D7_0800300	96.2429	60.3007	31.2221	59.3435	116.701	23.8721	12.0038	4.96196	14.9827	20.5846
PF3D7_0800400	5.17655	6.15472	100.794	13.0702	10.9334	2.63845	0.760722	3.08397	0.561553	0.981631
PF3D7_0800500	0.728811	1.34502	2.24027	0.439419	0.104914	0.427891	0.203978	0.260256	0	0
PF3D7_0800600	0.971748	2.37981	0.919619	0.169369	3.79901	2.72329	1.09428	0.260256	0.692979	1.62601
PF3D7_0800650	1.12132	0.29049	0.180351	1.53603	0.960814	2.31036	1.53226	0.892769	0.430128	1.36739
PF3D7_0800700	2.31733	4.43443	9.93835	0.654057	4.66042	2.45382	3.25525	4.06349	2.90334	2.00224
PF3D7_0800750	1.62586	4.14924	9.31258	0.0905388	3.915	13.1336	8.43748	19.7843	1.9953	1.79447
PF3D7_0800800	4.95211	5.85509	38.726	0.451128	34.6107	16.2985	12.7486	32.2053	0.549603	4.32382
PF3D7_0800900	26.5357	95.6108	16.1579	0.214638	2.56213	8.95702	54.87	11.9722	1.64881	0.613434
PF3D7_0801000	1246.81	685.878	555.517	91.9416	113.542	351.266	174.177	149.104	364.197	94.2731
PF3D7_0801100	9.26937	29.3419	13.3224	44.4301	25.9698	32.9564	53.0465	46.5763	19.1286	12.5451
PF3D7_0801200	0.0747544	0.774639	0.244886	0	0.0773081	0.1996	1.19627	1.83319	0.549603	0.11459
PF3D7_0801300	33.2833	10.4499	1.74993	0.756305	2.5677	32.6308	27.5094	14.6509	9.73754	3.15232
PF3D7_0801400	25.6964	13.8645	13.138	6.53908	26.262	30.8718	13.4098	22.1123	16.6912	5.01588
PF3D7_0801500	98.6514	195.698	215.015	20.6833	33.2306	26.0876	89.5015	62.6637	83.1696	29.6713
PF3D7_0801600	2.29859	5.43598	3.83002	4.85315	7.06799	5.83453	5.35995	3.92909	4.0862	5.54601
PF3D7_0801700	73.6479	95.0204	80.5987	54.9321	61.0002	34.9411	80.0627	26.6845	82.3094	91.9746
PF3D7_0801800	204.926	214.137	227.968	66.5764	105.535	53.7471	98.0946	84.4523	130.543	247.826
PF3D7_0801900	69.5737	164.804	120.132	9.35033	36.9191	22.9165	28.6629	46.4244	79.5132	13.4367
PF3D7_0802000	96.9338	115.178	549.755	102.024	93.4969	63.5799	174.254	87.0781	221.73	450.617
PF3D7_0802100	72.5467	60.0897	15.7666	46.6675	179.921	74.5529	43.9993	6.46769	170.413	243.952
PF3D7_0802200	217.231	262.92	159.904	1361.9	240.322	102.502	1189.55	227.548	1338.73	374.638
PF3D7_0802300	118.702	106.419	189.779	27.9043	13.0483	28.2109	29.8126	22.6936	50.0261	36.8541
PF3D7_0802400	71.3123	80.3368	133.865	46.0003	43.5676	28.2807	69.9888	49.985	78.2113	53.0724
PF3D7_0802500	71.2182	52.5374	56.348	12.2164	67.7977	19.1528	30.7844	13.2119	60.8866	140.181
PF3D7_0802600	173.855	91.165	14.983	18.0654	178.1	161.555	45.7191	19.7248	191.381	402.494
PF3D7_0802700	2.85922	3.21419	0.636704	0.259907	3.61127	1.68287	1.09428	0.545761	2.42543	6.04383
PF3D7_0802800	157.501	84.671	12.2633	22.5439	148.435	167.363	42.4476	5.79322	182.134	444.369
PF3D7_0802900	3.1021	18.2484	16.5191	0.9608	7.62562	7.05834	7.00125	10.6684	0.501815	4.03508
PF3D7_0803000	103.1	87.8438	58.3451	66.4562	81.3985	63.6809	75.9577	13.8025	119.312	150.514
PF3D7_0803100	244.36	222.561	208.418	116.939	162.951	81.661	154.762	136.484	255.148	124.959
PF3D7_0803200	213.808	188.412	13.0349	92.1322	390.781	161.078	116.638	28.2778	383.898	553.28
PF3D7_0803300	38.7216	33.6993	11.9228	36.5886	190.277	28.0487	62.9263	10.0103	61.962	90.6807
PF3D7_0803400	67.931	99.7795	18.9421	63.7681	55.9043	67.9749	115.649	11.259	171.716	313.334
PF3D7_0803500	85.3093	33.5962	18.9127	4.40045	34.0315	37.8166	16.6999	11.4826	54.7214	99.2417
PF3D7_0803600	49.7277	72.138	53.006	12.154	75.8708	25.3379	32.3959	16.8001	58.9391	323.184
PF3D7_0803700	52.9994	52.1678	39.6358	90.676	56.6495	31.9771	95.825	17.5275	91.8439	54.1194
PF3D7_0803800	214.928	428.168	415.624	230.737	303.809	167.088	307.314	244.043	303.084	444.433
PF3D7_0803900	0.336365	1.45245	1.42264	0.226347	0.0773081	1.1976	2.34574	7.00529	0	0
PF3D7_0804000	262.689	302.274	300.67	162.214	268.34	151.803	232.442	213.504	244.06	259.959
PF3D7_0804100	0	0	0	0	0	0	0	0	0	0
PF3D7_0804200	0	0	0	0	0	0	0	0	0	0
PF3D7_0804300	52.3252	27.1313	31.8847	12.5621	8.67498	31.4631	13.9824	4.6512	36.2739	15.8876
PF3D7_0804400	12.801	17.9237	8.61653	11.3087	31.276	6.58803	15.7606	2.84896	42.4511	66.538
PF3D7_0804500	100.875	152.434	114.305	68.1202	147.174	52.3699	71.1469	40.9204	130.256	188.013
PF3D7_0804600	75.7963	100.792	105.403	32.8591	76.6047	28.5851	74.5091	39.9132	55.9761	55.1816
PF3D7_0804700	34.4412	61.9463	39.9234	3.74326	24.6108	13.579	9.46953	11.894	28.8183	8.99709
PF3D7_0804800	115.229	307.064	207.92	116.332	154.446	35.873	245.479	127.504	135.657	52.2998
PF3D7_0804900	105.53	119.019	129.716	37.7113	124.707	52.3237	91.4782	37.7053	104.174	149.308
PF3D7_0805000	16.9127	39.8632	9.09305	26.8664	27.6814	25.9978	41.4824	16.2771	24.1827	39.7347
PF3D7_0805100	27.0977	31.1716	18.6569	1.89662	24.7546	10.9942	15.3032	2.89376	24.6844	33.4063
PF3D7_0805200	1130.77	297.321	11.9262	22.8727	357.614	1316.62	334.131	110.984	370.659	338.778
PF3D7_0805300	44.2138	26.4867	3.18352	0.586936	37.4324	18.0114	7.15004	3.19882	20.1322	34.2715
PF3D7_0805400	30.6294	57.3388	80.8931	81.4388	53.2747	14.1042	76.665	95.0027	48.0667	12.1568
PF3D7_0805500	66.2463	41.3089	25.4497	7.60518	35.0251	33.5339	13.5107	11.4545	15.604	50.5281
PF3D7_0805600	304.609	262.565	220.597	79.1076	164.736	230.85	215.572	148.866	115.429	147.895
PF3D7_0805700	49.3361	45.7077	13.3714	47.3289	156.07	20.6049	36.4037	5.23892	97.1726	205.278
PF3D7_0805800	0	1.01744	0.685681	0	0.629485	0	0	0.173504	0	0.22918
PF3D7_0805900	23.2663	54.0008	24.6177	11.7754	11.8996	18.942	40.8726	36.6561	14.2539	10.7938
PF3D7_0806000	41.5984	38.2807	70.3353	30.4043	49.2163	16.4457	29.2272	24.2857	37.2776	45.8296
PF3D7_0806100	18.3512	39.0342	48.5284	22.849	90.9443	14.9487	30.3932	40.0977	20.0247	42.9734
PF3D7_0806200	25.9201	35.6465	7.73494	15.8365	94.5893	19.2813	30.3688	5.26986	35.6885	104.35
PF3D7_0806300	38.1425	31.1837	7.41861	14.4916	56.2793	44.8438	22.2138	4.37709	49.6316	182.879
PF3D7_0806400	2.37329	8.40061	2.3244	3.98057	19.2325	7.72949	7.28205	3.11207	2.40154	9.6786
PF3D7_0806500	311.901	120.911	149.231	135.715	300.652	377.845	180.067	67.5968	343.24	350.584
PF3D7_0806600	29.6946	35.581	42.2172	5.26602	28.5645	15.4615	14.9769	6.25184	15.2933	19.3711
PF3D7_0806700	136.119	138.786	121.095	70.9715	82.3199	57.7952	84.5726	62.7045	102.203	104.002
PF3D7_0806800	682.848	469.656	569.334	168.325	321.014	315.832	305.434	134.818	680.948	638.965
PF3D7_0806900	3.32648	14.6098	8.9974	4.91952	13.0316	6.44581	12.0444	7.32097	6.11735	9.2741
PF3D7_0807000	119.603	223.177	146.328	233.627	75.8714	69.2634	245.882	317.906	159.911	74.3989
PF3D7_0807100	24.8918	55.5016	35.0654	14.7451	8.20006	10.9667	19.5464	21.9743	22.9878	24.8201
PF3D7_0807200	54.5307	104.156	134.567	88.6886	45.2959	50.2915	99.729	144.368	55.0203	41.2876
PF3D7_0807300	98.0003	124.333	108.15	247.859	157.883	72.578	197.644	130.736	178.347	119.384
PF3D7_0807400	12.9877	16.5999	7.53327	10.5024	39.9285	22.0208	12.9672	8.9611	8.36354	31.1989
PF3D7_0807500	493.492	495.125	335.624	1630.92	863.932	532.072	1182.53	692.352	948.967	694.911
PF3D7_0807600	369.995	265.405	248.946	154.976	184.867	132.124	198.573	136.85	318.771	293.814
PF3D7_0807700	85.7785	31.583	17.3627	14.7841	38.6203	41.4842	13.2312	9.3643	47.5646	74.7189
PF3D7_0807800	167.761	162.613	170.304	144.897	375.267	104.054	223.879	92.3728	300.299	323.814
PF3D7_0807900	317.824	315.195	374.417	281.471	237.124	163.802	336.171	289.402	346.873	243.074
PF3D7_0808000	2.65363	5.73322	5.63814	1.6687	1.87743	1.35478	2.99013	2.87136	2.35375	2.2719
PF3D7_0808100	22.2008	20.569	31.0487	13.288	30.9722	8.67134	20.3036	8.06548	33.9322	39.7563
PF3D7_0808200	1118.14	246.267	19.1582	11.3969	392.322	984.818	177.019	53.3547	679.285	664.47
PF3D7_0808300	404.577	236.174	116.174	145.525	346.847	560.27	227.619	88.8551	283.213	448.696
PF3D7_0808400	45.5792	64.116	39.4676	52.5357	167.362	60.3177	47.975	39.1385	33.6334	78.1572
PF3D7_0808500	0.149509	0	0.0823969	0.305177	0.154616	1.36975	0.595158	0.109152	0.346489	0.0660779
PF3D7_0808600	42.0105	40.2659	17.7488	3.0338	5.67655	55.5697	12.5952	10.2265	19.7141	16.3151
PF3D7_0808700	60.9978	47.4304	26.4154	21.2631	99.5816	68.4277	42.0716	13.6404	46.5133	89.4493
PF3D7_0808800	2.70977	0.677809	4.44252	1.34324	2.28056	5.76218	3.89478	2.78746	3.45294	1.78376
PF3D7_0808900	6.76518	2.67945	112.299	17.064	7.66447	15.4028	8.72315	50.8766	8.42328	5.9184
PF3D7_0809000	0.0747544	0.0968299	0.131374	0.732887	0	0.556382	1.19032	0	0.143376	0.198234
PF3D7_0809100	76.4536	60.9148	30.6038	42.1152	149.643	61.0787	83.9356	25.8757	71.4607	100.862
PF3D7_0809200	16.3699	25.7279	42.6932	1.27612	6.79738	4.74922	5.0383	9.59892	5.66333	17.8252
PF3D7_0809300	15.5854	45.357	12.8487	76.9454	258.559	28.5228	60.4509	23.6226	39.9181	65.3279
PF3D7_0809400	30.517	21.4843	14.3002	19.3284	137.444	21.9784	21.6221	7.72948	45.8801	53.6385
PF3D7_0809500	45.1132	82.674	48.4264	137.095	86.5886	55.43	94.7448	119.185	46.8719	45.2179
PF3D7_0809600	18.8934	23.3067	9.7142	46.8978	34.3683	28.3381	44.4519	9.0841	43.2277	32.9689
PF3D7_0809700	25.3224	27.9854	13.7257	10.2636	24.5778	28.6063	28.9494	25.7033	20.3592	15.0244
PF3D7_0809800	5.30715	9.12517	4.12158	8.80255	13.2524	13.9882	4.81511	6.13169	2.97504	4.94027
PF3D7_0809900	48.2518	55.989	32.0138	19.8387	51.8337	20.8943	39.1645	7.93963	51.7585	39.0308
PF3D7_0810000	68.3419	164.501	151.372	765.964	447.082	97.5067	243.256	353.254	153.782	245.174
PF3D7_0810100	9.4561	15.9721	7.68654	55.5656	58.3382	14.4622	26.8533	20.5301	15.2695	42.8058
PF3D7_0810200	12.1844	11.7964	12.6995	7.60757	24.4231	6.0042	14.1166	4.47485	25.5806	22.115
PF3D7_0810300	1705.58	1055.64	107.033	281.108	2281.02	2176.95	676.06	291.846	2023.61	1718.61
[truncated: 3,672 more rows]

## Sheet: Supplementary Table S4
log2fold change expression of genes for KIC5 mutant normalized to NF54 WT (for T6, T12, T24, T36, and T48)
GeneID	T6 log2FoldChange	T6 pvalue	T12 log2FoldChange	T12 pvalue	T24 log2FoldChange	T24 pvalue	T36 log2FoldChange	T36 pvalue	T48 log2FoldChange	T48 pvalue
PF3D7_0100100	-0.16785	0.799892	-0.00854677	0.993161	0.28655	0.712618	-0.0625819	0.947961	0.0680672	0.941997
PF3D7_0100200	0.561306	0.574169	0.373435	0.791795	-1.28497	0.262088	-2.08448	0.0893171	-0.450565	0.721056
PF3D7_0100300	-5.21343	0.0215663	-0.511097	0.890589	-1.14423	0.580613	-0.865451	0.862141	1.75443	0.719885
PF3D7_0100400	0.304249	0.706489	0.721652	0.530109	-1.70701	0.0865925	-0.633127	0.607758	0.799081	0.437451
PF3D7_0100500	2.42326	0.0188862	1.4082	0.334946	2.88392	0.0415407	-1.46389	0.276031	-0.752391	0.552406
PF3D7_0100600	1.66712	0.158006	2.17657	0.239733	0.448882	0.760314	1.18092	0.530875	-0.926057	0.61227
PF3D7_0100900	-0.0644277	0.981551	1.5834	0.539234	-0.965351	0.537292	-1.30161	0.387572	0.202663	0.933157
PF3D7_0101000	2.7237	0.388272	3.4016	0.228894	-3.02861	0.298187	-4.00777	0.244546	1.69219	0.553197
PF3D7_0101100	-0.707881	0.656423	-1.81174	0.31941	0.0234566	0.986097	4.51049	0.144744	-0.340945	0.893964
PF3D7_0101300	-0.452779	0.756098	-1.25326	0.333427	-2.18921	0.0333708	-2.67754	0.0586298	-1.47094	0.19284
PF3D7_0101500	-0.499205	0.919986	1.69798	0.733733	-2.74002	0.570457	-2.27123	0.641068	-0.194067	0.968302
PF3D7_0101600	0.226925	0.908561	0.665934	0.791795	-1.79832	0.169602	-0.398535	0.782273	-0.342612	0.878895
PF3D7_0101800	3.74986	0.322847	2.61964	0.592579	-3.86646	0.298384	2.79553	0.569557	1.33427	0.785909
PF3D7_0101900	0.881596	0.612164	0.377747	0.888832	-0.476276	0.891782	-1.14314	0.817992	0.136292	0.975924
PF3D7_0102000	-0.76666	0.80807	-1.35103	0.505806	-0.24745	0.923041	2.50344	0.475399	1.4218	0.772163
PF3D7_0102100	-0.345157	0.810183	-0.286718	0.876631	-0.38863	0.832241	-0.94073	0.710093	-1.05102	0.736979
PF3D7_0102200	-1.26106	0.0708883	-2.00605	0.163211	0.489525	0.577235	7.02289	1.47961e-06	-0.00532734	0.996162
PF3D7_0102300	0.132934	0.857296	1.26765	0.252076	0.986735	0.287147	-1.96473	0.138316	-1.42774	0.166983
PF3D7_0102400	1.20963	0.264993	-0.302843	0.814553	-1.32324	0.255854	-0.148643	0.920137	-0.241363	0.840604
PF3D7_0102500	-0.308647	0.686325	-1.56697	0.197318	3.05266	0.00816752	5.58357	8.69077e-05	-0.389252	0.698748
PF3D7_0102600	-0.763345	0.336409	-0.830958	0.397608	-2.24493	0.00634727	-0.0637581	0.95864	0.270411	0.79993
PF3D7_0102700	-0.774954	0.28608	0.0986141	0.934732	1.84806	0.0367192	2.63104	0.0346748	-1.25041	0.197134
PF3D7_0102800	-0.511656	0.575188	0.993284	0.354798	-0.266436	0.829508	-0.160632	0.88557	0.654312	0.482584
PF3D7_0102900	-0.473512	0.526221	-0.204871	0.822252	-1.15613	0.138655	-0.334843	0.732652	0.787587	0.358197
PF3D7_0103000	1.36187	0.0727579	1.28232	0.187241	2.0633	0.0398296	-1.37431	0.151132	0.535547	0.591005
PF3D7_0103100	-0.451771	0.615154	0.93432	0.403005	-0.724433	0.513758	1.12055	0.254843	0.0127726	0.988508
PF3D7_0103200	0.463126	0.46266	0.697818	0.443952	0.423733	0.589284	-1.72221	0.12712	-0.619353	0.491594
PF3D7_0103300	-0.853453	0.217322	0.03108	0.976265	-1.00594	0.205603	0.434729	0.671924	0.728292	0.431608
PF3D7_0103400	-0.831248	0.206547	0.43185	0.669465	-0.294432	0.719114	0.98538	0.336698	1.21581	0.200007
PF3D7_0103500	-0.678077	0.491373	-0.551372	0.646709	-0.289701	0.825554	0.89597	0.4668	0.810364	0.439761
PF3D7_0103600	-0.917989	0.302044	-0.272417	0.811071	-0.238538	0.810577	0.496078	0.665665	1.65325	0.10869
PF3D7_0103700	-0.266855	0.774142	-1.01068	0.319519	-1.50757	0.154585	0.736081	0.4903	0.627364	0.567812
PF3D7_0103800	1.25717	0.0872124	0.789175	0.388766	2.69885	0.00770755	0.606284	0.54371	0.3018	0.776839
PF3D7_0103900	0.368962	0.641549	0.218185	0.82022	-0.474827	0.616767	-0.17075	0.876913	-0.459125	0.680368
PF3D7_0104000	1.55834	0.0795977	2.04119	0.0587859	3.10877	0.010017	-1.34592	0.271467	-0.616385	0.527001
PF3D7_0104100	0.134031	0.870543	0.512159	0.657445	1.88827	0.321325	1.27536	0.218207	1.66603	0.0954971
PF3D7_0104200	0.908037	0.144004	0.762669	0.416723	0.070942	0.93587	0.626839	0.543114	0.640717	0.508189
PF3D7_0104300	-0.443639	0.497012	-1.45482	0.131279	-0.483254	0.616661	2.83442	0.0289101	-0.880867	0.34736
PF3D7_0104400	-0.354851	0.62808	0.878633	0.38998	-1.17431	0.164459	1.01393	0.300021	0.864638	0.374634
PF3D7_0104500	-0.571469	0.427906	-0.0836896	0.930254	-0.417268	0.577828	-1.02836	0.276636	0.405674	0.672623
PF3D7_0104600	-4.33056	0.00464022	-0.839315	0.510409	-2.35419	0.0507487	1.21693	0.357007	1.2464	0.383869
PF3D7_0104700	0.468824	0.803384	1.19311	0.466769	2.02318	0.332598	2.40995	0.199107	-1.01792	0.498138
PF3D7_0104800	-0.116095	0.875154	0.849759	0.442637	0.819427	0.340814	0.168589	0.880565	-0.123627	0.899626
PF3D7_0104900	0.668039	0.498172	0.653046	0.660676	1.42929	0.0983916	-1.70105	0.183472	0.223323	0.822538
PF3D7_0105000	2.27243	0.00111575	0.859173	0.378191	0.767582	0.40423	-1.14134	0.259544	0.994631	0.384482
PF3D7_0105100	0.0769243	0.935573	0.438681	0.696217	0.738967	0.557109	-1.85124	0.233419	-1.57074	0.124647
PF3D7_0105200	-0.0855757	0.909324	0.983128	0.302459	-1.24171	0.126054	0.790961	0.444022	-0.879002	0.336981
PF3D7_0105300	1.35993	0.0283202	0.354009	0.699217	2.9993	0.000391288	-1.40425	0.187594	-0.651404	0.487835
PF3D7_0105400	0.926533	0.168559	0.491816	0.673993	2.55774	0.00325665	-0.058356	0.964716	-0.989735	0.253481
PF3D7_0105500	1.96183	0.0399347	0.888989	0.416636	1.13006	0.331051	-0.611065	0.602804	-1.31876	0.209891
PF3D7_0105600	-0.0711411	0.919027	0.395841	0.707457	-1.22607	0.129488	0.34624	0.751101	0.114333	0.908117
PF3D7_0105700	-1.05887	0.144598	-0.27776	0.784054	0.13079	0.90662	0.492818	0.626472	-0.464816	0.593167
PF3D7_0105800	-0.423996	0.50198	0.835513	0.360442	-0.817497	0.347698	0.19667	0.831979	0.0462372	0.961135
PF3D7_0105900	0.926009	0.33564	-1.04879	0.30285	-0.0780681	0.944338	-0.225312	0.845874	0.350636	0.755229
PF3D7_0106000	-0.770156	0.252534	-0.315483	0.733284	-1.57273	0.103156	1.5821	0.0948209	1.05082	0.290248
PF3D7_0106100	-0.584253	0.423749	-0.0379106	0.969906	-1.25161	0.118292	0.687179	0.513684	0.676439	0.528349
PF3D7_0106200	0.780865	0.332082	0.676561	0.506077	2.25418	0.077851	-1.3026	0.232947	-0.685056	0.456598
PF3D7_0106300	-0.427239	0.566742	-0.473597	0.627498	-2.53399	0.00220763	0.92343	0.322992	1.36671	0.219228
PF3D7_0106400	0.169417	0.813639	-0.322603	0.772708	1.02301	0.157152	-1.42157	0.222691	-1.88869	0.0532067
PF3D7_0106500	-0.0504913	0.955184	0.10066	0.928584	-0.414862	0.782915	0.335102	0.760244	-0.000334741	0.99976
PF3D7_0106600	0.111083	0.929379	1.94682	0.184959	4.47483	9.93863e-05	4.38101	0.0116683	-2.08082	0.0580447
PF3D7_0106700	-1.09049	0.107477	-0.765216	0.431494	-2.69554	0.0013163	0.943849	0.369323	1.43603	0.140913
PF3D7_0106800	1.42725	0.0434392	1.73873	0.0920142	1.20633	0.177944	-2.00719	0.0419044	0.271851	0.797881
PF3D7_0106900	0.435689	0.597982	-0.408046	0.717767	0.962325	0.368635	0.264136	0.785158	0.322614	0.749277
PF3D7_0107000	1.31916	0.0751846	1.68254	0.0835909	2.27621	0.00205648	-2.40228	0.0143945	-0.0731923	0.943523
PF3D7_0107100	1.16989	0.226435	1.38966	0.200671	0.323019	0.766391	-0.727711	0.468854	0.593613	0.574782
PF3D7_0107200	-0.700951	0.456567	0.93226	0.346265	0.419412	0.64459	-0.503312	0.647637	-0.109089	0.912117
PF3D7_0107300	0.365736	0.713176	-0.618036	0.557087	-0.153549	0.897587	0.808461	0.516824	-0.927183	0.394923
PF3D7_0107400	1.83667	0.0152699	0.994886	0.295018	1.98449	0.0166945	-2.06893	0.0314818	0.187868	0.849886
PF3D7_0107500	-0.593801	0.470014	-1.47128	0.108708	-2.02638	0.0167668	1.42361	0.123193	1.67759	0.176735
PF3D7_0107600	-1.36871	0.452436	-2.48777	0.0692972	-0.205911	0.892884	-0.868275	0.714994	-0.116581	0.937709
PF3D7_0107700	1.68252	0.079746	1.14247	0.35701	0.28786	0.821122	-0.987906	0.401448	1.12217	0.381273
PF3D7_0107800	-1.85923	0.0662721	-0.627526	0.554101	-1.61908	0.111569	1.27546	0.257819	1.06049	0.369651
PF3D7_0107900	0.633227	0.430613	0.303902	0.771763	-0.300644	0.709966	-0.171857	0.882098	-0.773795	0.423355
PF3D7_0108000	1.17404	0.0649065	1.5554	0.0990205	1.25302	0.106734	-1.96865	0.0428237	0.31402	0.758243
PF3D7_0108100	-0.696046	0.508579	-0.425494	0.685666	-1.90788	0.0802565	1.27407	0.28745	0.129256	0.906169
PF3D7_0108300	-1.35661	0.0340193	-0.183873	0.846737	-1.55573	0.0776661	0.952875	0.332457	0.708476	0.448255
PF3D7_0108400	-1.42513	0.0472917	-0.251419	0.815489	0.453109	0.588863	-0.0143424	0.989322	-0.853329	0.360552
PF3D7_0108500	1.59215	0.0211489	-0.567721	0.583933	0.906609	0.274606	3.5407	0.0136155	-0.594108	0.670688
PF3D7_0108600	0.831385	0.214084	0.736713	0.444478	1.67816	0.0462915	-0.24635	0.796864	0.00516618	0.995463
PF3D7_0108700	-0.588075	0.418172	-0.167137	0.879641	-1.18297	0.151783	0.542996	0.598322	1.41272	0.154413
PF3D7_0108800	0.308976	0.661612	0.714453	0.4313	-0.0751184	0.923736	-0.644706	0.530341	-0.308509	0.721584
PF3D7_0108900	1.28963	0.161315	-2.75973	0.0843699	4.41742	7.14782e-05	4.62799	0.00237085	0.192952	0.864485
PF3D7_0109000	-0.199074	0.749602	0.241939	0.854722	3.06913	0.00248896	3.48518	0.00807724	0.312739	0.741009
PF3D7_0109100	0.0878949	0.904329	-0.442931	0.730996	0.692722	0.560572	4.72792	0.000274021	0.949598	0.31449
PF3D7_0109200	0.26665	0.725294	1.08482	0.256659	0.630361	0.414831	-1.42504	0.143583	-0.047034	0.960903
PF3D7_0109300	1.49865	0.0649342	0.104197	0.916188	0.590167	0.549849	-1.47736	0.172878	0.211561	0.838607
PF3D7_0109400	2.29888	0.00202503	0.545125	0.543401	1.28615	0.0967673	-1.29213	0.154161	0.697555	0.495591
PF3D7_0109500	1.56652	0.0316285	1.52755	0.141758	0.12702	0.890265	-2.08143	0.0226241	1.00532	0.37487
PF3D7_0109600	1.60706	0.0306095	0.664726	0.500588	1.45814	0.0803318	-1.38786	0.148761	0.441762	0.687651
PF3D7_0109700	-1.08412	0.166315	-0.459084	0.673174	0.244606	0.786484	0.525924	0.607583	-1.58141	0.104827
PF3D7_0109800	0.0943809	0.884823	0.741207	0.424215	-1.19458	0.111043	-0.42991	0.659901	0.271532	0.766596
PF3D7_0109850	0.224956	0.768812	0.480984	0.611127	0.235641	0.783238	-0.283032	0.769589	0.737475	0.411573
PF3D7_0109950	0.195704	0.807008	-0.0965394	0.929239	0.297734	0.699578	-0.963624	0.390809	-0.432592	0.63793
PF3D7_0110000	1.65343	0.0190954	0.0823053	0.926601	0.925793	0.294673	0.365152	0.710254	0.510581	0.65085
PF3D7_0110100	-1.15133	0.122222	-0.0754652	0.938858	-2.01824	0.0215525	0.421808	0.693617	0.723939	0.422264
PF3D7_0110200	-0.208949	0.774263	0.148218	0.879731	0.971192	0.228324	-2.39759	0.0412985	-0.84704	0.354669
PF3D7_0110300	1.7025	0.0493776	0.0784796	0.934905	-0.144708	0.868124	-1.04728	0.343716	-1.22909	0.260548
PF3D7_0110400	-0.624708	0.401833	-1.61111	0.100133	-0.632183	0.460878	0.2163	0.832854	0.798104	0.408218
PF3D7_0110500	-0.910595	0.239376	0.309901	0.763852	-0.295011	0.742604	0.60549	0.561883	1.03567	0.249902
PF3D7_0110600	-0.23532	0.734801	-0.430676	0.659556	-0.886223	0.243775	1.71007	0.0919285	0.399692	0.667381
PF3D7_0110700	0.303402	0.660789	2.12143	0.0381278	0.250625	0.741594	-0.639981	0.532695	0.0291279	0.974921
PF3D7_0110800	-0.10451	0.864344	-0.551062	0.549756	-0.493054	0.511513	0.00807122	0.993732	0.569296	0.535308
PF3D7_0110900	1.22326	0.231419	-0.174187	0.864057	-0.281118	0.741746	-0.920934	0.370673	0.43046	0.680082
PF3D7_0111000	-0.221871	0.788102	-0.661483	0.51193	-1.11863	0.262509	1.33158	0.175103	2.70583	0.0146612
PF3D7_0111200	1.25259	0.191941	0.662326	0.562968	1.28508	0.223511	-3.11601	0.011375	-1.91801	0.0656728
PF3D7_0111300	-0.766707	0.273254	0.867665	0.404695	0.430882	0.653071	0.314486	0.741937	-0.280741	0.775131
PF3D7_0111400	0.56027	0.447011	0.500456	0.653818	-0.789297	0.485759	-0.339846	0.72451	-1.33295	0.20198
PF3D7_0111500	1.48848	0.0190431	1.4352	0.139911	0.964032	0.280049	-1.17387	0.207282	0.681544	0.501913
PF3D7_0111600	2.72128	0.00067565	1.5616	0.243869	-0.120107	0.914367	-1.55327	0.123739	2.06147	0.0994314
PF3D7_0111700	-3.75484	0.221325	-1.27662	0.715901	-1.6593	0.415389	0.153679	0.957887	1.99109	0.554113
PF3D7_0111800	-1.48428	0.0467634	0.117494	0.905328	-1.43541	0.115448	0.567051	0.590835	1.18228	0.258081
PF3D7_0111900	0.492097	0.480372	1.01582	0.265577	1.05647	0.182011	-2.33631	0.0366786	-0.402404	0.671863
PF3D7_0112000	-0.166755	0.839523	-0.135599	0.886313	-1.52828	0.0992329	-0.0480313	0.962628	0.191228	0.846887
PF3D7_0112100	0.880222	0.510797	0.394611	0.801385	0.483386	0.75595	1.73502	0.725931	-1.47684	0.627012
PF3D7_0112200	-2.15997	0.00512287	2.3261	0.0331591	-2.75797	0.00444649	1.54358	0.168098	1.87824	0.1156
PF3D7_0112300	-0.28805	0.911402	1.00659	0.708463	1.98068	0.271259	0.0658353	0.974535	-0.883965	0.75299
PF3D7_0112600	4.38913	0.169444	3.68651	0.393877	1.19786	0.715325	-1.695	0.730129	1.6803	0.731537
PF3D7_0112700	2.07184	0.0364651	2.66375	0.0283052	0.399467	0.758066	-1.55167	0.233191	0.467272	0.76681
PF3D7_0112800	0.0626742	0.938388	-0.511575	0.68023	0.750263	0.388851	0.854201	0.468611	-0.661906	0.475203
PF3D7_0112900	-0.490381	0.651742	-0.379466	0.782851	-0.64125	0.62049	3.98869	0.0305803	0.892259	0.417079
PF3D7_0113000	-1.39218	0.0971105	0.138912	0.916614	-0.273769	0.821156	-1.64556	0.163344	-0.548538	0.618045
PF3D7_0113100	-2.0372	0.119823	-0.00331628	0.998015	-2.20322	0.0870558	0.0585159	0.965286	-0.649347	0.593903
PF3D7_0113200	-0.852669	0.291091	2.93317	0.0127098	-0.375935	0.672694	0.0415182	0.96905	-0.265118	0.771565
PF3D7_0113300	-0.838189	0.285405	-1.39016	0.230656	-1.60618	0.031009	2.77836	0.0214386	-0.798095	0.428932
PF3D7_0113400	0.928653	0.276769	0.135091	0.894417	-0.322329	0.728166	0.153087	0.905924	0.0292815	0.980425
PF3D7_0113600	-0.909873	0.23026	-2.10739	0.0635395	-0.654632	0.590344	5.1112	0.00187915	-0.902019	0.477013
PF3D7_0113700	-0.211033	0.766016	-0.800549	0.41777	0.220331	0.760379	0.206245	0.843757	-0.382786	0.688332
PF3D7_0113800	-2.25485	0.092612	-1.7792	0.180453	-1.2464	0.387912	2.86976	0.123368	-0.925645	0.493862
PF3D7_0113900	0.424411	0.55393	-0.643769	0.574057	-0.654817	0.384175	0.128692	0.914709	-0.175475	0.861781
PF3D7_0114000	-0.244414	0.701709	-2.62446	0.0331941	1.06699	0.291811	3.01207	0.0454572	-0.317189	0.742255
PF3D7_0114100	3.72994	0.00138683	4.13236	0.000219311	1.53536	0.151779	-0.51563	0.631986	0.587132	0.571354
PF3D7_0114200	2.20353	0.271208	5.51061	0.00922351	1.60708	0.358482	-0.793082	0.597034	-0.227371	0.869221
PF3D7_0114300	1.67595	0.312675	4.23628	0.00334888	0.468983	0.669335	-0.813335	0.517298	0.575335	0.617762
PF3D7_0114400	-3.81227	0.213792	-1.42673	0.648534	-1.9298	0.557587	-3.98432	0.200726	-4.73236	0.00186543
PF3D7_0114500	-1.45353	0.196432	-2.0823	0.116843	-2.73137	0.00847885	-6.84648	5.51883e-08	-4.47157	0.000191327
PF3D7_0114600	-4.69643	0.0621216	-0.0846467	0.981754	-3.0717	0.0493635	-4.58967	0.091657	-3.14541	0.183374
PF3D7_0115000	-0.499367	0.87328	0.0977091	0.961578	-0.722425	0.653081	-0.771165	0.825905	-0.539164	0.768943
PF3D7_0115050	2.36167	0.14286	2.3362	0.369103	0.220713	0.951047	0.221911	0.89049	0.192122	0.921592
PF3D7_0115100	2.08065	0.172976	-1.01742	0.590663	2.57813	0.166333	2.84129	0.135909	0.10184	0.953741
PF3D7_0115200	0.241236	0.90531	1.64936	0.741249	0.102479	0.96197	-2.18567	0.490682	0.372871	0.937567
PF3D7_0115300	2.07035	0.676505	0.042394	0.993181	-3.79123	0.362902	1.59421	0.658693	0.768839	0.875967
PF3D7_0115400	0.459679	0.814062	4.48619	0.0710498	0.971311	0.400503	-3.24922	0.0198581	0.0969281	0.951295
PF3D7_0115500	3.92023	0.319963	-0.0432786	0.988798	0.0901417	0.984529	-0.865451	0.862141	1.33427	0.785909
PF3D7_0115600	0.298705	0.780848	-0.602956	0.642472	-1.77997	0.126038	-0.147321	0.908773	-0.451694	0.705514
PF3D7_0115700	1.00424	0.162138	1.27464	0.207778	1.30387	0.168214	0.140218	0.888326	0.486219	0.603135
PF3D7_0200100	1.0758	0.1107	0.889365	0.340047	0.809455	0.32049	0.277405	0.784352	0.989703	0.267011
PF3D7_0200200	2.37117	0.0556163	0.533653	0.773275	-0.0176464	0.989878	1.20324	0.426563	1.02916	0.556349
PF3D7_0200400	3.06023	0.292096	2.67057	0.411615	0.257258	0.868968	-1.7129	0.50653	2.28093	0.463857
PF3D7_0200500	1.20363	0.760388	0.964029	0.842878	-1.95788	0.687094	1.5006	0.627377	2.6439	0.585209
PF3D7_0200600	-2.93202	0.440142	1.64936	0.741249	-2.84329	0.310186	-0.0122437	0.997379	2.22347	0.647546
PF3D7_0200700	0.111444	0.981867	3.29354	0.497488	-1.60362	0.305426	-2.21418	0.299352	1.78287	0.601893
PF3D7_0200900	2.70624	0.583427	-1.14399	0.818429	-5.23559	0.0854233	-0.865451	0.862141	2.6439	0.585209
PF3D7_0201200	1.4073	0.770862	4.20231	0.313045	-1.25562	0.546647	-2.46344	0.412229	0.0678525	0.982985
PF3D7_0201400	2.19181	0.363828	-0.0846467	0.981754	-0.476449	0.800048	-0.847107	0.823357	-1.03839	0.682599
PF3D7_0201500	0.430547	0.552223	1.12727	0.232392	-0.28137	0.704209	-0.76063	0.425618	0.407671	0.671922
PF3D7_0201600	-0.382001	0.64839	-0.145933	0.870783	-0.477508	0.508121	-0.902185	0.379861	0.436662	0.684616
PF3D7_0201700	-1.99043	0.00238216	-1.55886	0.236622	-1.02713	0.217126	6.15625	1.19909e-05	-1.36405	0.144889
PF3D7_0201800	0.292206	0.683148	-0.414138	0.718299	0.40363	0.584693	0.438027	0.653009	-0.406794	0.686733
PF3D7_0201900	-0.917313	0.207611	1.89484	0.0931304	0.242634	0.807083	-1.72912	0.133728	-1.12685	0.225589
PF3D7_0202000	-0.25813	0.702812	-1.74793	0.0817549	-1.58382	0.0611412	-0.121123	0.92204	0.335207	0.759254
PF3D7_0202100	-0.812862	0.196881	-0.240068	0.860841	1.26428	0.0862544	2.66917	0.0453035	-0.0329811	0.971448
PF3D7_0202200	-0.0270312	0.970881	-0.940065	0.533293	0.177644	0.805354	3.07823	0.0227053	-1.03489	0.346316
PF3D7_0202300	-2.03337	0.326061	0.645303	0.687366	-0.129427	0.896105	-0.434342	0.761023	-1.85246	0.143025
PF3D7_0202400	-0.868665	0.272163	1.76223	0.188377	0.259074	0.839606	-0.256699	0.835163	0.209789	0.828547
PF3D7_0202500	0.256182	0.705275	-0.636387	0.656757	2.00755	0.0295508	3.78594	0.00752538	-0.207975	0.867173
PF3D7_0202600	-1.3696	0.0594436	0.752986	0.477665	-1.88219	0.0505112	0.699671	0.477182	0.470227	0.592244
PF3D7_0202700	-0.00155432	0.998482	0.219419	0.820466	0.25131	0.79434	0.354718	0.711009	0.444533	0.621617
PF3D7_0202800	-0.0348427	0.970979	0.586759	0.565367	1.35881	0.302929	-0.468415	0.680256	-0.600118	0.55982
PF3D7_0202900	0.166007	0.850228	-0.153837	0.884628	1.26414	0.341807	-1.03404	0.4065	-0.424792	0.690687
PF3D7_0203000	-0.353543	0.576667	-1.05977	0.35294	1.73808	0.102838	2.56458	0.0435212	-0.439327	0.63447
PF3D7_0203100	-0.00721525	0.991924	-0.64343	0.548217	0.930231	0.420198	3.46187	0.00784391	-0.059179	0.950893
PF3D7_0203200	-0.332652	0.72473	-0.877017	0.443968	-1.02143	0.215834	-1.08339	0.415014	-0.0972052	0.929628
PF3D7_0203300	0.410111	0.605037	-0.473214	0.626844	-0.299562	0.712919	0.610717	0.551343	-0.452951	0.631393
PF3D7_0203400	0.78519	0.232912	0.825038	0.4297	1.50299	0.105879	-1.62074	0.0952805	0.574671	0.586621
PF3D7_0203500	4.66513	0.0266063	4.03119	0.354491	0.357459	0.913743	-3.09899	0.118092	-0.171506	0.933476
PF3D7_0203600	-1.10622	0.432304	-0.466192	0.702281	-0.870771	0.552621	0.512531	0.656201	0.459185	0.657662
PF3D7_0203700	-0.173818	0.811037	-0.330879	0.73413	-0.394497	0.606462	0.614433	0.589709	0.580801	0.583534
PF3D7_0203800	-0.537877	0.527236	0.455736	0.653395	0.0626658	0.949662	0.228825	0.815135	0.564931	0.532517
PF3D7_0203900	0.950756	0.23688	2.96411	0.0070406	-0.337952	0.765164	-1.02656	0.338512	0.353601	0.693667
PF3D7_0204000	1.07337	0.417268	-0.0993122	0.94958	-0.40598	0.819871	0.072998	0.958843	3.51724	0.0241044
PF3D7_0204100	0.422983	0.586265	-0.163317	0.882526	-0.519171	0.665706	1.23949	0.207095	1.99549	0.0608163
PF3D7_0204200	0.401083	0.510429	0.301458	0.747875	1.55244	0.0425677	0.333021	0.739746	-0.439185	0.617938
PF3D7_0204300	-2.44074	0.00395153	-0.789651	0.418864	-2.35812	0.0267363	1.2593	0.200901	1.22297	0.252396
PF3D7_0204400	-2.53587	0.0730744	0.0387703	0.97296	-0.988683	0.383215	1.21291	0.402457	-0.957239	0.522842
PF3D7_0204500	-0.686801	0.425839	0.319142	0.743756	-0.471197	0.585232	0.0618424	0.951925	0.808197	0.376261
PF3D7_0204600	-0.595017	0.511495	0.912641	0.405047	-1.10241	0.223137	0.500969	0.640615	-0.43469	0.679558
PF3D7_0204700	0.118842	0.861206	-0.773838	0.470949	-0.936647	0.30224	-0.329551	0.726326	0.583001	0.520102
PF3D7_0204800	-0.198158	0.835536	0.120771	0.905406	-1.41268	0.195576	1.26016	0.284762	0.527675	0.675119
PF3D7_0204900	-0.0226012	0.978677	0.874031	0.385293	-0.495186	0.586483	0.138514	0.892667	0.222766	0.80811
PF3D7_0205000	0.0642996	0.955364	-1.81208	0.146685	-1.80321	0.181257	-0.520797	0.720566	-1.59994	0.185802
PF3D7_0205100	-0.830178	0.306008	-0.227594	0.831187	-0.883356	0.485818	0.469495	0.661483	-0.928745	0.336717
PF3D7_0205200	-0.148001	0.890686	1.20416	0.387137	1.83949	0.198829	-0.946779	0.496563	-0.915572	0.448707
PF3D7_0205300	0.0488525	0.967996	-0.530581	0.634072	0.730215	0.534249	-0.317004	0.798707	-1.3359	0.296588
PF3D7_0205400	0.266627	0.724211	-0.632744	0.528461	-1.99822	0.0296149	-0.857186	0.400817	1.2591	0.179457
PF3D7_0205500	0.44562	0.473004	0.145083	0.887977	1.57339	0.0311129	-2.87737	0.0138468	-0.671139	0.470912
PF3D7_0205600	0.583958	0.413647	1.47851	0.154888	-0.414027	0.672917	-0.477354	0.632162	0.897909	0.344327
PF3D7_0205700	-1.20912	0.152631	-0.248214	0.83665	0.249655	0.73349	-0.0481876	0.965722	-0.944824	0.311351
PF3D7_0205800	1.57891	0.0483126	1.22897	0.178905	0.855851	0.297999	-2.52508	0.0218426	-0.271699	0.774138
PF3D7_0205900	-0.746973	0.294726	1.80401	0.100897	-2.15425	0.00307308	0.545769	0.586545	0.897125	0.379629
PF3D7_0206000	-0.896489	0.218542	-0.686948	0.48617	-0.83034	0.38864	1.06934	0.270316	0.608664	0.503463
PF3D7_0206100	0.752718	0.253568	0.0768393	0.937133	1.18473	0.11133	-0.949539	0.310176	-0.324792	0.72097
PF3D7_0206200	-0.906694	0.247544	-1.0265	0.341415	0.50503	0.629619	3.90852	0.000831767	0.88201	0.417617
PF3D7_0206300	-1.06841	0.11483	-1.38557	0.150852	-0.459662	0.598303	0.656718	0.533196	-0.0640657	0.943246
PF3D7_0206500	-0.686848	0.335097	-0.683773	0.482785	-1.73327	0.048733	-0.366677	0.724146	0.727618	0.408146
PF3D7_0206600	1.16936	0.1782	0.6076	0.633642	-0.292648	0.731825	-1.24251	0.345009	-1.19373	0.299404
PF3D7_0206700	-0.550116	0.440328	-1.16029	0.296329	-1.83326	0.0440785	2.28778	0.04029	0.295997	0.762437
PF3D7_0206800	2.13769	0.00133138	0.949223	0.289215	3.48789	0.000113669	0.78563	0.513411	0.726106	0.559375
PF3D7_0206900	1.24272	0.0804195	1.39289	0.178014	3.32793	1.81399e-05	0.436453	0.704152	-0.556654	0.532485
PF3D7_0207000	1.55566	0.0194688	1.51928	0.100863	2.74664	0.00155159	-0.109775	0.918675	0.782939	0.493654
PF3D7_0207100	-0.332791	0.612198	0.555241	0.579886	1.11619	0.226581	1.99471	0.0560662	0.488552	0.58473
PF3D7_0207200	1.32764	0.151799	0.854618	0.485171	1.18741	0.273967	-0.838675	0.528736	-0.886999	0.429958
PF3D7_0207300	-0.432063	0.694239	0.897091	0.56417	2.70597	0.0847587	1.26898	0.423469	-0.657476	0.602559
PF3D7_0207400	0.111567	0.875128	2.1156	0.062134	2.165	0.0268537	0.480107	0.618826	1.02809	0.285963
PF3D7_0207500	-0.426501	0.552582	1.86927	0.0866659	0.98314	0.348056	0.845821	0.375746	0.96029	0.292587
PF3D7_0207600	-0.470273	0.471896	1.46006	0.211048	1.568	0.0800441	0.396171	0.683508	0.893995	0.355102
PF3D7_0207700	0.206875	0.817415	1.69156	0.143428	1.08271	0.361816	0.740419	0.464353	0.70634	0.472153
PF3D7_0207800	-0.350156	0.639359	0.715374	0.531078	0.584611	0.56767	0.914841	0.33138	1.18873	0.262461
PF3D7_0207900	1.4933	0.114819	-0.575079	0.648718	-0.0321603	0.985461	0.831971	0.434586	2.58075	0.0202832
PF3D7_0208000	-1.29141	0.0823878	0.340074	0.736922	-0.411593	0.704787	1.80805	0.0597757	0.020848	0.981379
PF3D7_0208100	-0.920904	0.150721	1.61977	0.209192	1.11835	0.223374	-0.280024	0.794455	1.24558	0.175632
PF3D7_0208200	-0.416034	0.582651	-0.578231	0.563381	-0.0944781	0.89812	-0.459377	0.615974	-0.395813	0.653308
PF3D7_0208300	-0.827734	0.340928	-1.30863	0.198992	-0.695087	0.383917	-0.526044	0.627936	-0.728691	0.432285
PF3D7_0208400	-1.595	0.0299546	-1.23403	0.265326	-0.324349	0.744499	0.891473	0.384749	0.725492	0.402373
PF3D7_0208500	0.90485	0.212742	0.812122	0.424907	1.50873	0.0886574	-1.01517	0.382009	-1.22502	0.220862
PF3D7_0208600	0.07084	0.919382	2.59177	0.0224718	0.892513	0.313787	-0.727165	0.443956	0.505892	0.572659
PF3D7_0208700	0.932488	0.186782	0.0127629	0.990401	0.723342	0.326458	-1.8343	0.0723616	-0.370684	0.690359
PF3D7_0208800	-0.403385	0.647081	-0.804291	0.413436	0.0942741	0.910912	-0.0805068	0.94158	-0.130731	0.897006
PF3D7_0208900	-2.0213	0.498492	-0.0876581	0.970257	-1.9389	0.285359	4.38165	0.0592359	1.74107	0.39269
PF3D7_0209000	0.997854	0.516008	-1.35482	0.39062	-1.23236	0.371538	1.2839	0.523876	-1.11125	0.577809
PF3D7_0209100	-0.521972	0.4823	-0.679644	0.500829	-2.36403	0.013534	0.493384	0.623975	1.52447	0.132579
PF3D7_0209200	-0.511282	0.425855	0.0892215	0.929767	0.452192	0.543638	-1.58312	0.16322	-0.678883	0.434041
PF3D7_0209300	0.195655	0.805617	0.352993	0.743859	1.07575	0.177888	-2.97838	0.0383915	-2.08044	0.0431592
PF3D7_0209400	-1.05372	0.120056	0.392816	0.683664	-1.05847	0.182579	0.115835	0.910975	-0.279384	0.751649
PF3D7_0209500	-0.337521	0.62663	1.25894	0.392809	1.50903	0.225809	5.51612	0.0672251	-1.11006	0.329643
PF3D7_0209600	-0.618092	0.389783	0.310929	0.743483	0.742771	0.501221	0.692319	0.45749	1.03702	0.283304
PF3D7_0209700	-0.602439	0.380264	-1.07709	0.30244	-1.66029	0.0235395	0.939246	0.34	0.290434	0.739421
PF3D7_0209800	0.092342	0.888488	0.824613	0.382324	-0.460285	0.544067	-0.666365	0.503867	0.238853	0.796898
PF3D7_0209900	0.733497	0.662725	-0.494122	0.734288	1.21058	0.241632	1.2393	0.599997	-0.367605	0.862537
PF3D7_0210000	-0.241198	0.71794	0.629861	0.528385	-0.220868	0.77428	-0.133493	0.891531	0.462334	0.619153
PF3D7_0210100	1.71076	0.0159804	0.524627	0.560318	1.95588	0.0224549	-2.24174	0.012937	1.11442	0.322197
PF3D7_0210200	-0.151527	0.819789	1.52251	0.226527	0.0285811	0.974645	-0.5511	0.559278	0.608657	0.477869
PF3D7_0210300	0.159975	0.811576	0.77176	0.428785	-0.30213	0.726018	-1.18037	0.230179	1.12916	0.212766
PF3D7_0210400	0.59671	0.50062	1.62286	0.115176	1.32164	0.112106	-1.94054	0.0964559	-1.01713	0.255883
PF3D7_0210500	-0.578856	0.563484	-0.355	0.777357	-0.865148	0.449978	0.883763	0.476901	-0.0212859	0.985655
PF3D7_0210600	0.833545	0.186327	0.650847	0.615145	1.96142	0.0240686	3.40533	0.012411	0.518836	0.550276
PF3D7_0210700	0.61508	0.500548	-0.722736	0.571946	-1.1711	0.387538	3.07377	0.0435242	1.98106	0.0695941
PF3D7_0210800	-0.652687	0.464801	-1.2695	0.312096	-0.892624	0.270076	-0.228377	0.857604	-0.93077	0.432083
PF3D7_0210900	-1.70141	0.00694355	-0.43286	0.648179	-1.06814	0.159007	0.489602	0.623144	-0.364213	0.695952
PF3D7_0211000	0.335184	0.737433	-0.243594	0.834299	1.49093	0.0948837	-2.99417	0.0398181	-1.04837	0.40816
PF3D7_0211100	0.700747	0.527871	-0.869439	0.594438	-1.30006	0.230218	1.26277	0.41781	1.32427	0.315816
PF3D7_0211200	1.25359	0.0700579	1.32794	0.17509	0.647268	0.4418	-1.79613	0.0716772	0.249167	0.799473
PF3D7_0211300	0.368081	0.684973	0.878933	0.421359	0.668594	0.480556	-0.803719	0.428575	-0.450547	0.622096
PF3D7_0211400	-0.499574	0.587492	-0.489739	0.675094	-0.417907	0.686429	0.980182	0.394321	-0.5712	0.596832
PF3D7_0211500	0.144701	0.849531	0.258154	0.812921	0.237355	0.860206	0.14001	0.891766	1.15785	0.18351
PF3D7_0211600	2.14869	0.00272639	0.178079	0.86414	4.24985	4.66099e-06	-2.49743	0.0270374	0.0282003	0.977113
PF3D7_0211700	-0.42511	0.542686	1.55743	0.158428	0.871322	0.323998	-0.12553	0.899837	0.776537	0.369649
PF3D7_0211800	-0.572766	0.363	0.426544	0.660576	-0.137418	0.86259	-0.55003	0.595812	0.663396	0.473995
PF3D7_0211900	0.00412915	0.995593	0.815691	0.391783	-0.161695	0.857186	0.318418	0.751004	0.0713608	0.937998
PF3D7_0212000	1.15251	0.134876	0.596361	0.542427	-0.208186	0.822689	0.00675674	0.99434	0.489828	0.579753
PF3D7_0212100	-0.92198	0.169424	0.369666	0.722011	-1.52275	0.116952	0.226532	0.811978	0.642747	0.509015
PF3D7_0212200	0.441576	0.556964	0.435002	0.63398	0.166333	0.83436	-1.44912	0.138763	0.430286	0.658083
PF3D7_0212300	-0.314849	0.619361	0.701594	0.48904	-1.44706	0.0571993	-0.0171671	0.986662	0.597401	0.553368
PF3D7_0212400	-1.44299	0.0543919	-0.376915	0.690319	-0.526772	0.514379	0.631047	0.49941	-0.0639234	0.946432
PF3D7_0212500	-0.204813	0.784089	-1.00076	0.32877	0.413639	0.583494	0.0989533	0.921221	0.325182	0.708173
PF3D7_0212600	-0.318001	0.699174	0.811338	0.497583	2.98755	0.000912307	3.893	0.00247264	-0.00571125	0.995839
PF3D7_0212700	-0.203468	0.828233	0.149544	0.881741	-0.0838648	0.921464	-0.747505	0.519098	-0.639641	0.520764
PF3D7_0212800	0.80708	0.266937	-0.095073	0.925099	-2.50938	0.0177883	0.571098	0.596385	1.06539	0.240354
PF3D7_0212900	-0.38574	0.553503	1.05718	0.245945	0.969163	0.270042	0.592731	0.518763	-0.436182	0.612514
PF3D7_0213000	0.99205	0.15595	1.16286	0.208996	2.24777	0.0092703	-1.88204	0.0809599	-0.55785	0.535649
PF3D7_0213100	-0.355213	0.574014	0.206611	0.828973	0.796282	0.377481	-0.450449	0.657154	0.390054	0.70247
PF3D7_0213200	0.542464	0.576314	-0.37072	0.71971	-0.248615	0.786022	-0.603388	0.561808	0.085886	0.934088
PF3D7_0213300	0.313372	0.735701	1.50289	0.138135	1.76086	0.0696559	-0.273072	0.778351	-0.863487	0.403299
PF3D7_0213400	1.70234	0.00774405	1.84815	0.0560557	0.934722	0.29519	-1.95781	0.0451562	0.618538	0.52937
PF3D7_0213500	0.679798	0.329899	0.661673	0.480356	-0.382939	0.622572	-0.626516	0.518516	0.133168	0.883657
PF3D7_0213600	0.833069	0.308688	-1.15101	0.272318	-0.725211	0.481995	0.858008	0.45581	0.113926	0.917349
PF3D7_0213700	0.43958	0.555918	0.664097	0.523365	1.7604	0.0157508	-1.89498	0.0640222	-0.682997	0.49124
PF3D7_0213800	1.64562	0.323041	-1.33343	0.37934	-1.65875	0.283728	1.16712	0.487051	-1.0318	0.566305
PF3D7_0213900	-1.1073	0.112393	-0.354812	0.766127	0.17008	0.850538	-0.584697	0.613144	0.082592	0.932615
PF3D7_0214000	-0.470877	0.47866	0.451066	0.621336	-0.783421	0.293886	-0.031733	0.973813	0.114825	0.895265
PF3D7_0214100	0.117397	0.88712	-1.40433	0.164308	-2.00354	0.0226007	0.159147	0.875285	2.82534	0.0138236
PF3D7_0214200	0.610197	0.42598	1.27031	0.181595	0.966082	0.188848	-0.909155	0.359366	-0.155601	0.872287
PF3D7_0214300	-0.11233	0.869894	-1.93045	0.0645191	-0.494887	0.648791	0.839873	0.502394	-1.1823	0.212648
PF3D7_0214400	-1.1832	0.0832809	-0.70604	0.48144	-0.644339	0.491237	1.79681	0.109013	-0.5792	0.506862
PF3D7_0214500	0.575678	0.563226	-2.84098	0.0666693	-0.242511	0.858089	-0.166087	0.920718	0.362286	0.82607
PF3D7_0214600	-0.658464	0.343751	-0.546635	0.687402	2.07624	0.0594737	5.8252	0.000131905	0.024179	0.978533
PF3D7_0214700	0.187186	0.796466	0.150348	0.910432	0.692534	0.519268	2.81198	0.0572842	-1.34752	0.12051
PF3D7_0214800	-0.394469	0.571338	-0.850884	0.39533	-1.41754	0.0720814	2.04485	0.0934911	-0.489674	0.588989
PF3D7_0214900	-0.696428	0.285457	-0.921779	0.396675	1.40001	0.164478	3.33538	0.00863759	-0.672963	0.464461
PF3D7_0215000	-0.223078	0.723636	-1.12739	0.242956	-1.28419	0.108688	0.752878	0.497377	0.744425	0.423794
PF3D7_0215100	0.224113	0.725863	0.337685	0.714487	0.270996	0.739417	-0.141904	0.877025	0.213009	0.83223
PF3D7_0215200	-0.274062	0.781394	-0.442149	0.707974	0.524768	0.641466	1.02501	0.405577	-0.211294	0.84427
PF3D7_0215300	-1.70133	0.0196472	-0.953088	0.520139	-2.20505	0.00910712	2.14562	0.126692	0.396358	0.719853
PF3D7_0215400	-1.28862	0.102369	-1.4431	0.114176	-1.49878	0.0590505	1.75089	0.0725188	1.26374	0.263528
PF3D7_0215500	-1.32175	0.0733144	-1.67102	0.0760637	-1.78753	0.0260154	1.53038	0.125547	0.890595	0.346793
PF3D7_0215600	-0.614675	0.371023	0.162533	0.85955	0.0281366	0.973193	-0.125545	0.892273	0.0610691	0.94437
PF3D7_0215700	-1.15625	0.115659	0.21388	0.84737	-3.17737	0.000111202	0.785687	0.471179	1.3965	0.222036
PF3D7_0215800	-1.098	0.162078	1.10119	0.261553	-0.761361	0.479672	-0.231981	0.831599	0.870546	0.334308
PF3D7_0215900	1.13468	0.200516	0.0598243	0.960216	0.897464	0.489564	-1.6857	0.164503	-1.27316	0.21291
PF3D7_0216000	-0.272671	0.709445	-1.07929	0.314601	-0.585732	0.608133	1.76488	0.116101	-0.69275	0.433031
PF3D7_0216100	-0.666915	0.470874	0.0252184	0.981168	-0.402812	0.674525	-0.581922	0.561759	0.520686	0.58463
PF3D7_0216200	-1.46552	0.0881832	-1.79966	0.0543583	-0.870008	0.274859	-0.232713	0.817765	0.499243	0.60461
PF3D7_0216300	-1.9854	0.024687	-1.05404	0.356986	-0.298548	0.724548	-0.649602	0.516808	0.813613	0.423345
PF3D7_0216400	0.571848	0.447053	1.04617	0.308492	-0.67598	0.54278	-0.410119	0.692985	0.149641	0.871458
PF3D7_0216500	-0.89371	0.370507	-0.434628	0.705289	-0.409401	0.738923	1.36843	0.233685	0.590118	0.57372
PF3D7_0216600	0.125201	0.842757	0.0610506	0.945364	-0.548478	0.471797	0.949795	0.344695	0.0358069	0.969679
PF3D7_0216700	-0.857261	0.174919	-0.745879	0.519861	1.72824	0.159159	2.44456	0.0359515	-1.27612	0.152922
PF3D7_0216800	0.247261	0.764658	-0.160168	0.881795	5.42103	3.12811e-05	1.11185	0.263114	0.887529	0.344266
PF3D7_0216900	-0.216729	0.806127	0.30122	0.78937	-1.98412	0.195582	0.872311	0.449434	0.204481	0.824602
PF3D7_0217000	3.16953	0.000220277	-1.97524	0.0817764	0.501474	0.569003	0.108771	0.924587	-1.05244	0.281522
PF3D7_0217100	-0.119091	0.863044	1.46357	0.14862	0.407775	0.630094	-0.0485641	0.961349	0.537723	0.5647
PF3D7_0217200	-0.896092	0.445226	-0.763266	0.552283	0.820066	0.515868	-2.42978	0.0448945	0.243857	0.834701
PF3D7_0217300	0.325556	0.66555	-0.423553	0.740625	0.275941	0.711484	-1.58162	0.176359	-1.84578	0.0906929
PF3D7_0217400	1.84656	0.00716983	-0.138679	0.902464	0.647705	0.398343	-2.73567	0.0257384	-1.58275	0.146949
PF3D7_0217500	1.5455	0.0738168	-1.09753	0.227682	1.60816	0.12794	3.43285	0.00648782	0.300611	0.785782
PF3D7_0217600	-0.857672	0.269682	-0.965909	0.319803	-1.94994	0.0348004	1.1189	0.25432	1.59825	0.119098
PF3D7_0217700	-2.30302	0.00455981	-0.661119	0.525844	-0.128897	0.8705	-0.442928	0.714851	-2.33901	0.0388498
PF3D7_0217800	1.68278	0.0153373	0.791567	0.395917	2.21358	0.00374224	-3.13316	0.00340251	0.0345027	0.974675
PF3D7_0217900	-0.0867862	0.894735	1.15803	0.229468	1.54981	0.065815	-0.212869	0.837215	0.0499651	0.95365
PF3D7_0218000	1.05833	0.116551	1.76244	0.0766983	0.549322	0.526397	-1.33207	0.185566	0.510559	0.589615
PF3D7_0218100	2.35156	0.00127545	-0.721066	0.446484	2.96569	0.00480572	-1.41689	0.214038	-0.21805	0.822642
PF3D7_0218200	-0.815725	0.227294	-1.01709	0.368601	0.683489	0.468936	-0.490633	0.639689	0.326198	0.720406
PF3D7_0218300	1.13868	0.0976601	0.297393	0.749575	0.660113	0.440044	-0.644722	0.542767	-0.106109	0.905743
PF3D7_0218400	-0.89283	0.250825	-0.847825	0.370025	-2.13244	0.00576491	0.642386	0.529291	1.0709	0.285826
PF3D7_0218500	0.708878	0.288257	0.165818	0.855085	1.40601	0.0690831	-2.03023	0.0262355	0.479372	0.66053
PF3D7_0218600	-0.62321	0.418655	-0.163931	0.874386	-0.948671	0.223977	0.188234	0.849871	0.961254	0.31585
PF3D7_0218700	-1.26785	0.0729448	-0.750748	0.42147	0.139934	0.874959	0.797048	0.409689	-0.49584	0.589498
PF3D7_0218800	1.25532	0.143207	0.475937	0.606939	0.859068	0.332967	-0.592506	0.539758	-0.0277606	0.979661
PF3D7_0218900	-0.771539	0.744668	-3.43729	0.228061	0.496951	0.76875	1.82468	0.622333	2.78272	0.558167
PF3D7_0219000	0.987508	0.623336	-1.312	0.758917	0.09265	0.973317	-0.865451	0.862141	-4.38341	0.28726
PF3D7_0219100	0.542178	0.492104	-0.141906	0.888424	0.558514	0.56165	-0.240696	0.814188	0.288118	0.797076
PF3D7_0219200	2.14834	0.00183214	0.609115	0.49844	2.73398	0.000250164	-3.82301	0.000146598	0.621846	0.604445
PF3D7_0219300	0.0180635	0.983478	-0.0269145	0.978555	1.15949	0.190145	-0.856776	0.470806	-1.05669	0.270463
PF3D7_0219400	2.05121	0.000725061	1.09973	0.229515	2.03187	0.0128036	-3.41183	0.00130407	-0.13771	0.904254
PF3D7_0219500	1.2623	0.0543041	1.09458	0.240797	0.799629	0.323612	-0.904339	0.325786	0.405761	0.649077
PF3D7_0219600	-0.717245	0.279282	2.30031	0.0466858	-0.279854	0.748707	-0.258261	0.81267	0.57006	0.504439
PF3D7_0219700	-0.762869	0.281866	-1.11927	0.407216	-0.257133	0.762327	3.52168	0.00640341	-2.50296	0.0165981
PF3D7_0219800	-0.736527	0.278929	-0.748383	0.41099	-1.4875	0.0914196	1.62795	0.115838	0.00978476	0.990965
PF3D7_0219900	0.582915	0.579852	-1.3593	0.319724	-0.955086	0.269629	0.94391	0.528166	0.866666	0.448182
PF3D7_0220000	-1.10229	0.094591	0.181581	0.854764	-0.934898	0.333049	0.441689	0.67745	0.173834	0.859
PF3D7_0220100	-1.2884	0.0518693	-0.933293	0.330157	-0.933965	0.26455	1.01265	0.32229	-0.633926	0.47406
PF3D7_0220200	-0.060896	0.920834	0.268612	0.780926	0.440706	0.566155	-0.0652009	0.950421	-1.31354	0.130705
PF3D7_0220300	0.0771816	0.934993	0.762223	0.472663	1.32741	0.100514	-0.489082	0.648732	-0.661374	0.471374
PF3D7_0220400	-0.153392	0.8728	-1.31126	0.340497	-0.608902	0.603572	5.21957	0.00952098	-0.495567	0.650826
PF3D7_0220500	0.128994	0.868645	0.964708	0.443728	0.0344464	0.971754	2.94324	0.0301383	-0.821004	0.403129
PF3D7_0220600	0.450192	0.544601	0.619747	0.543957	0.274354	0.7126	-1.79702	0.0702654	0.413094	0.691903
PF3D7_0220700	-0.279836	0.73598	-0.368859	0.749784	0.101203	0.904432	1.09717	0.317967	-0.780516	0.474749
PF3D7_0220800	-1.39871	0.0601943	-0.526246	0.556936	-0.593997	0.54293	2.43178	0.0242686	0.556704	0.599881
PF3D7_0220900	1.90687	0.574026	-0.350585	0.905918	-1.70661	0.451708	-1.0413	0.814318	-0.161842	0.932247
PF3D7_0221000	-1.15829	0.814589	0.56452	0.769727	-2.06562	0.395164	-3.12438	0.418348	-1.33816	0.504442
PF3D7_0221100	2.83221	0.565697	-1.14399	0.818429	-1.2212	0.79564	-1.96136	0.688487	0.0217479	0.993917
PF3D7_0221200	-1.25325	0.204342	0.688592	0.588804	-0.336558	0.744638	-1.09924	0.371755	-1.73139	0.0877552
PF3D7_0221400	-2.67915	0.551196	2.63989	0.41952	-0.615155	0.702221	-0.45476	0.839889	-2.62154	0.400463
PF3D7_0221500	3.3395	0.229138	-1.21323	0.643664	-1.16826	0.360927	-0.532139	0.7896	-4.64758	0.0152172
PF3D7_0221700	-0.441339	0.572895	-0.657841	0.587385	-0.316576	0.776154	2.14149	0.0856945	0.0595686	0.949968
PF3D7_0221800	-1.11202	0.397629	0.204409	0.898206	0.440236	0.685191	0.36768	0.86469	-1.78757	0.393939
PF3D7_0221900	-0.438427	0.83368	-1.24377	0.661631	-3.33578	0.20035	-1.96136	0.688487	-0.657436	0.859714
PF3D7_0222100	2.18731	0.0950204	1.54992	0.214543	1.12752	0.336139	-1.50363	0.262966	-0.889537	0.463782
PF3D7_0222300	-1.44921	0.246586	-1.98389	0.118653	-0.660407	0.517641	-0.469902	0.826551	0.259223	0.901471
PF3D7_0222600	0.218738	0.954581	-3.38743	0.281923	-3.49255	0.127268	-0.725995	0.866521	-0.246646	0.950625
PF3D7_0222700	-2.10182	0.665955	0.042394	0.993181	-6.24434	0.00331803	-0.865451	0.862141	-2.6528	0.593597
PF3D7_0223100	-0.729025	0.787071	3.59005	0.194087	-1.41881	0.275088	-2.51402	0.10425	1.16016	0.584462
PF3D7_0223400	0.977554	0.268503	0.98531	0.448305	-1.17653	0.201913	-1.8101	0.19073	-0.828519	0.519863
PF3D7_0223500	0.583995	0.381766	1.47447	0.128205	0.0689885	0.93495	-0.444348	0.634801	0.381485	0.670155
PF3D7_0300100	-0.0348786	0.961763	1.00054	0.327302	1.27741	0.105205	-0.57297	0.537083	0.119309	0.899907
PF3D7_0300200	-0.874295	0.340904	-0.585073	0.677875	-3.5678	0.00190811	-5.20889	9.01764e-07	-3.08104	0.00525666
PF3D7_0300300	-0.499205	0.919986	-3.83231	0.323323	-1.26976	0.79576	-0.865451	0.862141	-2.41476	0.628153
PF3D7_0300400	-0.432783	0.925056	2.819	0.417911	-1.38433	0.378547	-2.96916	0.265181	0.547316	0.858415
PF3D7_0300500	-1.15829	0.814589	-1.43489	0.772631	-4.57068	0.187833	1.73502	0.725931	-2.6528	0.593597
PF3D7_0300700	2.07035	0.676505	2.61964	0.592579	-1.96161	0.484797	1.73502	0.725931	0.372871	0.937567
PF3D7_0300800	1.53316	0.475884	1.60532	0.689744	-0.00794286	0.99549	-3.19874	0.442096	-0.418295	0.835104
PF3D7_0300900	0.770526	0.8759	3.66404	0.397078	1.89267	0.34775	-0.771165	0.825905	-0.472605	0.893958
PF3D7_0301000	-4.96563	0.00123778	-3.90502	0.0121259	-1.32375	0.515008	2.79553	0.569557	-4.57806	0.0230941
PF3D7_0301100	1.74621	0.384993	0.0118203	0.995435	-0.26201	0.947547	4.49954	0.19122	-1.15887	0.679566
PF3D7_0301200	-2.08608	0.00449971	-1.03732	0.432541	-1.59342	0.0575548	3.53557	0.0214398	-0.686899	0.482617
PF3D7_0301300	-1.0094	0.185352	-0.159334	0.901214	-1.78527	0.0171925	1.49303	0.209539	0.599833	0.571441
PF3D7_0301400	-0.699595	0.59351	-0.937057	0.42505	-1.36777	0.151412	-0.666412	0.602202	0.195959	0.876146
PF3D7_0301500	-0.492877	0.56801	-1.21242	0.3	-1.08473	0.206696	-0.935298	0.410715	-0.706165	0.511857
PF3D7_0301600	-1.7424	0.00984403	-0.562389	0.555622	-2.50026	0.000855282	1.24994	0.216653	-0.00694092	0.993932
PF3D7_0301700	0.257231	0.730104	1.63359	0.102919	0.308312	0.696087	-1.04487	0.339367	0.564745	0.550116
PF3D7_0301800	0.69055	0.312704	-0.965458	0.469653	1.30661	0.102698	3.83611	0.00333588	-0.183508	0.853559
PF3D7_0301900	1.65763	0.126073	-1.81411	0.18396	-0.10415	0.935498	-2.69498	0.064555	-0.943832	0.427335
PF3D7_0302000	-0.673084	0.289663	0.642245	0.501272	-1.10797	0.15979	-0.176272	0.856879	0.635275	0.557367
PF3D7_0302100	-1.36536	0.0715118	-0.371044	0.721637	-1.87456	0.0293096	0.334931	0.751416	1.61479	0.103852
PF3D7_0302200	-1.58723	0.0399147	-1.21967	0.248268	1.82611	0.147868	1.31436	0.322071	-0.551671	0.661813
PF3D7_0302300	-2.99003	0.00305249	-5.10901	0.000802666	-3.18407	0.00243891	5.50456	0.0317024	0.432629	0.822049
PF3D7_0302400	1.70665	0.256948	0.24237	0.928235	4.50244	0.0492366	0.379558	0.906423	-2.05162	0.298183
PF3D7_0302500	0.899786	0.236653	-1.02868	0.252912	1.79275	0.0489949	2.21675	0.0419154	1.39158	0.22432
PF3D7_0302600	-0.487314	0.563718	1.55705	0.210482	-0.0625249	0.954503	0.0775528	0.944618	0.596709	0.518032
PF3D7_0302700	1.04227	0.1715	1.30886	0.184527	1.13702	0.227359	-2.62014	0.0131212	-0.171555	0.866687
PF3D7_0302800	-0.727699	0.378948	-0.273166	0.793747	-0.956417	0.232024	0.045517	0.96486	-1.16843	0.272572
PF3D7_0302900	-0.471021	0.479879	0.606062	0.544807	-1.6269	0.0326949	0.0283383	0.976443	0.740018	0.389744
PF3D7_0303000	-0.939724	0.2216	0.56711	0.560997	-1.51613	0.0828956	0.914469	0.357497	0.704675	0.451571
PF3D7_0303100	-0.679317	0.393343	0.25374	0.799821	-2.07254	0.0235692	1.49761	0.141637	0.503167	0.581545
PF3D7_0303200	-1.31555	0.12171	0.498036	0.623207	0.177823	0.868157	2.47045	0.0110194	-0.12684	0.896192
PF3D7_0303300	-0.438644	0.482056	-0.21707	0.823105	1.03297	0.153681	-0.894244	0.371015	0.00987594	0.990997
PF3D7_0303400	1.03079	0.15388	-0.760099	0.442353	-0.752526	0.416072	-0.125884	0.902733	1.32351	0.203824
PF3D7_0303500	-0.189709	0.802467	0.227555	0.83255	0.938066	0.33076	-0.118186	0.913195	0.225261	0.802311
PF3D7_0303600	0.477376	0.728338	0.635903	0.609286	-0.932728	0.377581	-1.06091	0.396486	0.24448	0.866081
PF3D7_0303700	0.186426	0.784449	1.46491	0.147267	-0.284554	0.729103	-0.4599	0.635121	0.311107	0.739843
PF3D7_0303800	-0.414639	0.577419	0.648798	0.48876	-0.563031	0.528087	0.456911	0.639239	-0.753748	0.435565
PF3D7_0303900	1.42508	0.0664431	0.305817	0.770802	0.617944	0.551157	-0.297373	0.801818	-0.127877	0.901994
PF3D7_0304000	-0.835223	0.335048	-0.228239	0.866434	1.05051	0.492476	1.58029	0.23765	0.0126597	0.990989
PF3D7_0304100	-1.12731	0.130418	-0.618493	0.598041	-0.490617	0.654987	3.78639	0.00324248	0.617972	0.524483
PF3D7_0304200	-0.138842	0.857554	0.979745	0.312037	0.290857	0.712025	1.03006	0.337011	-1.34728	0.112297
PF3D7_0304300	-0.0265433	0.979533	-0.796077	0.537116	1.37064	0.25601	-0.629156	0.583322	-0.36551	0.727941
PF3D7_0304400	0.80223	0.199092	-0.0372898	0.968873	1.98968	0.00639379	-2.00371	0.0470483	-0.360495	0.708551
PF3D7_0304500	0.922908	0.205793	1.22098	0.221987	0.411913	0.651696	-1.70988	0.083381	0.72328	0.482296
PF3D7_0304600	1.69	0.0645565	0.0775079	0.945056	-0.752104	0.499786	-1.22929	0.220294	0.857368	0.433488
PF3D7_0304700	-0.471723	0.795635	-0.396624	0.776811	-0.112997	0.946561	1.34241	0.351224	-1.02708	0.409668
PF3D7_0304800	0.511317	0.58843	-1.00252	0.39221	0.633832	0.639574	-0.0457177	0.968691	-0.0461606	0.964518
PF3D7_0304900	0.894798	0.298947	0.494246	0.606311	0.384209	0.627343	-1.41011	0.130881	0.0971527	0.925292
PF3D7_0305000	0.311196	0.649902	1.42785	0.117538	-0.23678	0.754583	-0.125272	0.897418	-0.0519655	0.951859
PF3D7_0305100	0.38942	0.596209	0.278394	0.800538	-0.618379	0.510758	0.331861	0.732255	0.815298	0.38234
PF3D7_0305200	-0.964896	0.177461	-1.6019	0.140297	-0.990794	0.321139	2.26185	0.0383539	-0.537829	0.606263
PF3D7_0305300	-0.559656	0.468608	-0.718001	0.47434	-0.875618	0.24743	0.884195	0.349009	-0.365779	0.673604
PF3D7_0305400	1.87116	0.00551656	0.972913	0.289296	2.51913	0.00386846	-1.82693	0.0562598	0.903325	0.427842
PF3D7_0305500	0.526787	0.431499	-0.424898	0.6393	-0.186341	0.806467	0.873721	0.379503	0.283713	0.751939
PF3D7_0305600	-0.508136	0.462519	0.81149	0.373006	0.108837	0.902166	0.285542	0.769277	0.273571	0.763481
PF3D7_0305700	0.316361	0.604223	0.583802	0.532202	0.619183	0.437368	-0.42876	0.635267	0.158269	0.879103
PF3D7_0305800	-0.00202619	0.997714	-1.85262	0.142522	0.713341	0.559798	1.81645	0.171561	-0.814733	0.445604
PF3D7_0305900	2.38425	0.0134609	-0.352232	0.752384	0.796963	0.548594	-1.32346	0.295538	0.593743	0.562528
PF3D7_0306000	1.38888	0.0318198	1.14148	0.23525	2.15643	0.0370916	-1.2601	0.196497	-0.0216661	0.985361
PF3D7_0306100	-1.12269	0.133191	-0.0735973	0.935534	-1.29961	0.115928	0.345194	0.734292	-0.23255	0.816088
PF3D7_0306200	-1.32522	0.0738372	0.312842	0.749404	-0.938823	0.228744	0.0352146	0.973163	0.654827	0.508611
PF3D7_0306300	1.63973	0.018617	1.43772	0.129693	2.35333	0.00146428	-2.1874	0.0244752	0.296782	0.785623
PF3D7_0306400	0.0178485	0.979013	0.864096	0.351048	-0.73891	0.387908	0.05091	0.958261	0.38836	0.649215
PF3D7_0306500	0.76878	0.250026	0.954401	0.305851	1.4602	0.0837561	-0.767234	0.400201	0.273491	0.777579
PF3D7_0306600	1.58645	0.0219002	0.649771	0.490553	1.01461	0.242776	-0.995433	0.2949	0.124417	0.896932
PF3D7_0306700	-0.227648	0.740726	-0.200874	0.852512	0.747058	0.331361	-1.82965	0.0997944	-0.41207	0.646671
PF3D7_0306800	-0.440767	0.491969	1.1443	0.231041	-0.893304	0.234139	-0.0232996	0.981667	0.353147	0.719032
PF3D7_0306900	2.09356	0.00163185	1.4254	0.13543	1.36983	0.159484	-2.98937	0.00211535	0.253679	0.843239
PF3D7_0307100	0.539303	0.439362	0.88567	0.386037	2.49511	0.000998629	-3.14247	0.0112974	-0.773444	0.431344
PF3D7_0307200	0.860747	0.21696	0.595158	0.541479	1.10654	0.148709	-1.49642	0.113682	-0.155848	0.871349
PF3D7_0307300	1.43596	0.273443	-0.514352	0.741848	-0.105032	0.947599	2.46662	0.149968	0.534583	0.681227
PF3D7_0307400	0.577819	0.406513	1.76001	0.0620873	1.07434	0.196006	-1.17479	0.286837	-1.04393	0.22424
PF3D7_0307500	-0.00336513	0.996323	1.22182	0.215685	0.35784	0.69323	-0.456408	0.639378	0.626729	0.466675
PF3D7_0307600	0.350457	0.602675	1.29554	0.223476	-0.21304	0.822464	0.00651105	0.99461	0.647689	0.467182
PF3D7_0307700	-0.176917	0.807451	1.34483	0.202785	-0.468588	0.546365	0.505943	0.5963	1.26903	0.22931
PF3D7_0307800	-0.944718	0.167473	0.177707	0.860107	-1.62287	0.0405704	0.654182	0.515837	1.12872	0.22488
PF3D7_0307900	0.556948	0.513512	0.425018	0.713485	0.25632	0.791171	-0.439969	0.678882	-1.03963	0.292716
PF3D7_0308000	-0.51867	0.516259	0.884018	0.384688	-0.344173	0.715066	0.600271	0.579877	0.508895	0.594355
PF3D7_0308100	-0.717606	0.279141	-0.625992	0.564775	-1.22552	0.447406	1.58836	0.119466	0.528492	0.583404
PF3D7_0308200	0.534408	0.495547	-2.16732	0.0523206	-3.39901	0.000911125	0.862628	0.358933	1.86796	0.110831
PF3D7_0308300	-0.120422	0.866401	0.81249	0.579995	1.78036	0.071527	3.12903	0.0407081	-0.654582	0.462387
PF3D7_0308400	1.74766	0.0693003	3.16967	0.0147278	2.38618	0.0770748	0.055927	0.965946	-0.371576	0.78634
PF3D7_0308500	1.19788	0.0819118	2.23187	0.0258437	2.09219	0.0155271	-2.7053	0.00338984	0.770072	0.477732
PF3D7_0308600	-1.41984	0.0463647	-0.788309	0.412356	-2.61336	0.000480627	1.04196	0.277165	0.834277	0.413172
PF3D7_0308700	-0.228919	0.752403	-0.249591	0.811215	0.455457	0.688703	2.70807	0.0185068	0.962108	0.29994
PF3D7_0308800	1.20149	0.0764622	0.771122	0.433733	2.42458	0.00359259	-1.48077	0.115027	0.381787	0.694455
PF3D7_0308900	-1.4386	0.0274798	0.647184	0.539732	-0.651332	0.408998	0.432653	0.652508	0.440948	0.65267
PF3D7_0309000	-1.03586	0.136517	-0.093182	0.920241	-1.18704	0.131351	0.277241	0.796514	-0.492061	0.639861
PF3D7_0309100	1.80536	0.0216055	0.314879	0.769579	1.49691	0.118706	0.602975	0.564618	0.321831	0.77571
PF3D7_0309200	-0.924587	0.183593	0.727601	0.540463	-0.305092	0.783201	0.198574	0.848623	-0.132858	0.87672
PF3D7_0309300	-0.109416	0.864099	-0.0709417	0.936588	-0.97357	0.190633	0.172633	0.850499	-0.0619797	0.945523
PF3D7_0309500	-0.848114	0.184923	0.00454853	0.996645	-1.57123	0.0609447	0.413032	0.684499	0.478655	0.648202
PF3D7_0309600	0.853292	0.229524	0.0493797	0.958733	0.832774	0.413714	-1.89599	0.0596092	0.917174	0.404247
PF3D7_0309700	-0.177023	0.814743	-0.11079	0.921038	0.808036	0.409538	-0.10118	0.923434	-0.054867	0.955455
PF3D7_0309800	-0.658356	0.320056	-0.942865	0.303747	-0.191144	0.833105	0.580084	0.553587	0.233084	0.822276
PF3D7_0309900	-0.424641	0.658989	-0.0517458	0.96609	-1.31489	0.314225	-0.0255879	0.982503	1.28863	0.184161
PF3D7_0310000	0.212614	0.792272	1.18315	0.231896	1.74677	0.0324559	-2.16679	0.0430705	-0.666774	0.469379
PF3D7_0310100	0.630234	0.526588	0.374214	0.760493	0.385612	0.813365	0.684261	0.602004	0.264602	0.841302
PF3D7_0310200	-1.2073	0.0762907	-0.964023	0.349444	-0.233045	0.791398	0.362031	0.747065	-0.824185	0.376294
PF3D7_0310300	-0.705649	0.342249	0.217946	0.827213	-1.01373	0.210331	0.152247	0.871762	0.7346	0.403281
PF3D7_0310400	-0.748207	0.266988	1.45306	0.201535	0.605194	0.598603	0.0413797	0.964289	0.257416	0.775922
PF3D7_0310500	-1.91393	0.00779529	0.175949	0.865991	-1.65658	0.0466394	-0.17032	0.862756	1.46194	0.12495
PF3D7_0310600	-0.3018	0.680907	-0.599285	0.58871	0.274067	0.710194	-2.01199	0.106588	-1.90417	0.0641722
PF3D7_0310700	0.415963	0.612176	-0.528322	0.658752	-0.815379	0.305161	-0.670496	0.550765	-0.133732	0.899701
PF3D7_0310800	-0.126551	0.854969	0.153678	0.883024	-0.186716	0.801534	0.179723	0.862486	-0.879958	0.337123
PF3D7_0310900	-1.20764	0.127671	1.3382	0.17673	-0.951407	0.404736	1.34039	0.179321	-0.730893	0.415561
PF3D7_0311000	1.67732	0.27433	0.51328	0.80849	1.37964	0.567921	2.82999	0.184347	-1.42461	0.393623
PF3D7_0311100	-0.589949	0.358319	1.02677	0.384019	-0.258259	0.784973	-0.210511	0.836815	0.132288	0.883997
PF3D7_0311200	-1.70291	0.147003	-0.278063	0.808324	-2.30852	0.029739	0.963456	0.465972	1.92474	0.133132
PF3D7_0311300	-0.633786	0.357434	0.138041	0.900959	-0.36731	0.671829	0.913247	0.416481	0.79896	0.418223
PF3D7_0311400	-0.619584	0.468852	-0.990952	0.471363	-0.481176	0.688427	4.33913	0.00324428	-0.76985	0.408516
PF3D7_0311500	1.16248	0.0913257	-0.829465	0.501372	0.875316	0.22961	-2.46212	0.0371243	-1.08156	0.238029
PF3D7_0311600	0.390657	0.573092	-0.284145	0.758726	-1.20628	0.168432	-0.0559341	0.958091	0.69306	0.443196
PF3D7_0311700	1.0799	0.2007	-1.5826	0.0896637	0.21276	0.802811	1.41961	0.181633	0.273405	0.779227
PF3D7_0311800	0.0756258	0.907492	1.26371	0.213302	-0.281949	0.731077	-0.143803	0.883862	0.921097	0.290762
PF3D7_0311900	-0.538509	0.682437	-0.0934367	0.935656	-1.91246	0.122706	0.201458	0.884165	0.950419	0.461087
PF3D7_0312000	1.75749	0.0237649	2.2741	0.0319625	2.11222	0.0200387	-2.48701	0.0145128	0.48165	0.661484
PF3D7_0312100	0.0997635	0.890241	1.17039	0.276031	0.129681	0.894118	0.158437	0.871007	1.02098	0.250798
PF3D7_0312200	-0.599905	0.56003	-1.77493	0.13965	0.905722	0.490226	0.781225	0.5343	-0.00160539	0.998699
PF3D7_0312300	0.81083	0.225965	1.20881	0.197677	0.148513	0.871657	-1.80855	0.0594419	-0.0686851	0.942717
PF3D7_0312400	0.55867	0.420853	1.24069	0.217118	0.4145	0.61168	-0.402192	0.680393	0.505534	0.613662
PF3D7_0312500	0.00838131	0.991516	-0.509807	0.599096	-1.09386	0.179858	0.107491	0.919365	0.098298	0.918903
PF3D7_0312600	2.99607	0.00826847	3.07383	0.220742	0.403597	0.881762	-3.12182	0.00554449	0.454754	0.811995
PF3D7_0312700	4.36559	0.00287099	3.45658	0.067486	0.742815	0.734859	-4.0547	0.0184088	2.27279	0.327308
PF3D7_0312800	-0.639841	0.338376	-1.03735	0.257619	0.780059	0.430075	-1.00078	0.340919	0.80429	0.438107
PF3D7_0312900	1.07546	0.277312	-0.341315	0.796851	-1.21545	0.327618	0.787469	0.535665	0.00134061	0.999195
PF3D7_0313000	0.174041	0.817456	-0.526367	0.57126	0.448044	0.563865	-0.794564	0.414643	-0.101226	0.917733
PF3D7_0313100	-0.558639	0.402401	1.93484	0.0655468	-0.662879	0.371216	0.2983	0.772212	0.868732	0.348153
PF3D7_0313200	-1.10222	0.210763	0.473313	0.616771	-1.08522	0.218173	0.14252	0.898772	-0.223954	0.846698
PF3D7_0313300	-0.719071	0.492096	0.25117	0.811523	-1.49652	0.187338	0.44918	0.690613	1.06334	0.337751
PF3D7_0313400	-0.284844	0.718395	-1.14669	0.313118	-0.259745	0.799762	-0.359345	0.727821	0.35013	0.703586
PF3D7_0313500	-1.05167	0.245261	-0.978388	0.342199	-1.28624	0.186183	0.327609	0.768246	1.37442	0.154408
PF3D7_0313600	-0.886682	0.188084	-0.369803	0.782435	0.462302	0.680909	0.464221	0.692395	0.878987	0.307076
PF3D7_0313700	-1.34973	0.104871	1.15782	0.243286	-0.205639	0.828633	0.764184	0.477771	0.933112	0.355308
PF3D7_0313800	-0.277165	0.716467	1.76986	0.110047	-0.70249	0.520851	-0.0413866	0.967057	0.911393	0.291921
PF3D7_0313900	-0.197747	0.85312	1.56353	0.162891	0.119003	0.909876	-0.314023	0.753397	-0.192646	0.836469
PF3D7_0314000	0.332494	0.659738	0.710093	0.45417	0.946517	0.307414	0.162944	0.863081	0.320336	0.742477
PF3D7_0314100	1.22343	0.0453644	-0.56679	0.552104	1.2783	0.0872964	-0.201225	0.844842	-0.365865	0.736706
PF3D7_0314200	-0.0163102	0.988927	-0.627941	0.638835	-0.617225	0.623058	0.175213	0.879815	1.79673	0.0878648
PF3D7_0314300	-0.21017	0.921211	-0.301924	0.890595	-2.66081	0.288595	0.879496	0.760282	0.836928	0.622093
PF3D7_0314400	0.768119	0.276303	0.0692381	0.94537	0.326214	0.688152	-0.813232	0.381326	0.52867	0.622885
PF3D7_0314500	-1.97465	0.0312452	-1.17633	0.246768	-0.623399	0.449536	-0.302893	0.774302	1.21524	0.309709
PF3D7_0314600	-0.984147	0.317666	-0.24967	0.809596	-0.0320692	0.970893	0.641102	0.558145	0.278019	0.774276
PF3D7_0314700	0.36708	0.626695	-0.799781	0.395602	0.450678	0.621277	1.13171	0.28358	-0.959451	0.358518
PF3D7_0314800	0.346183	0.684276	-2.18421	0.141359	0.941424	0.732623	0.353684	0.799617	0.675302	0.469813
PF3D7_0314900	0.351086	0.617072	0.0752675	0.936855	0.207724	0.848853	-0.467554	0.664004	-0.872339	0.338624
PF3D7_0315000	1.00812	0.226446	0.531342	0.605714	1.04077	0.246259	-1.7689	0.137902	-1.413	0.186065
PF3D7_0315100	0.911126	0.171598	0.074692	0.939576	1.04117	0.166704	-1.44241	0.151575	-0.451628	0.631438
PF3D7_0315200	1.57101	0.0457749	0.0756952	0.95915	3.19228	0.00430127	4.21433	0.0143267	2.78932	0.0712764
PF3D7_0315300	0.260765	0.787927	0.0130397	0.990234	1.10184	0.296475	0.161213	0.893251	-0.759115	0.472924
PF3D7_0315400	0.903791	0.249814	-0.455659	0.626394	0.50032	0.583578	-2.24559	0.046736	-1.10326	0.292836
PF3D7_0315500	1.18699	0.117802	0.0403842	0.966287	0.604872	0.451623	-1.19662	0.246053	-0.883723	0.350041
PF3D7_0315600	0.453971	0.52976	-1.20844	0.190794	-0.109231	0.897269	0.890589	0.45812	-0.462056	0.635956
PF3D7_0315700	-0.0404658	0.965052	-0.834919	0.403578	0.200974	0.83127	1.00562	0.405044	0.569665	0.592206
PF3D7_0315800	-1.11078	0.104597	-0.974732	0.306941	-0.855344	0.276123	1.23527	0.193239	0.195616	0.829753
PF3D7_0315900	2.04574	0.00999855	1.05629	0.73656	0.564311	0.660256	2.95657	0.109209	-0.602404	0.598929
PF3D7_0316000	0.580686	0.372136	0.588783	0.592827	0.476927	0.665118	1.72378	0.150903	0.592192	0.492575
PF3D7_0316100	0.56554	0.410953	0.737461	0.451299	0.927398	0.311422	0.462511	0.65548	-0.0164854	0.985419
PF3D7_0316200	-0.0223647	0.974478	0.799332	0.524212	0.642791	0.482294	-0.118851	0.912131	1.28189	0.139808
PF3D7_0316300	0.864831	0.21429	2.06112	0.0296064	1.10074	0.137475	-0.835732	0.358791	0.103675	0.906862
PF3D7_0316400	-0.961901	0.211737	1.25226	0.269091	-0.011857	0.98973	0.408376	0.695586	0.123584	0.889245
PF3D7_0316500	0.917968	0.158012	0.388442	0.703034	0.0390027	0.965198	-0.894014	0.345743	0.300018	0.731394
PF3D7_0316600	-0.879402	0.152705	-0.0188997	0.985489	-0.565535	0.533739	0.0474338	0.96288	0.981161	0.311997
PF3D7_0316700	0.511093	0.426338	1.22215	0.214253	-0.453048	0.585243	-0.765375	0.405023	0.44709	0.650484
PF3D7_0316800	1.06512	0.0966897	0.817367	0.373944	1.7896	0.0283536	-1.86503	0.0538054	0.110162	0.917829
PF3D7_0316900	-1.76803	0.020114	-0.834272	0.426733	-1.61936	0.0299627	1.19067	0.224561	1.59699	0.190333
PF3D7_0317000	-0.959033	0.137482	0.473453	0.629545	0.309422	0.671403	-1.011	0.365122	-0.211792	0.822197
PF3D7_0317100	0.394835	0.750047	-2.57654	0.0313324	-1.85403	0.104058	1.59291	0.287244	1.02328	0.491243
PF3D7_0317200	-0.776275	0.366076	0.594456	0.577019	-1.09021	0.236447	1.51752	0.109961	2.08876	0.0604285
PF3D7_0317300	-0.603725	0.335892	-0.0195031	0.984001	-1.01472	0.224229	0.238963	0.814387	0.120155	0.890721
PF3D7_0317400	-0.20849	0.799001	1.22715	0.227948	0.0325152	0.974625	-0.26681	0.795323	0.472623	0.634335
PF3D7_0317500	-1.10794	0.126667	0.113033	0.916891	-0.77397	0.380585	0.0354061	0.972918	0.652472	0.451143
PF3D7_0317600	0.900297	0.189847	0.633201	0.486426	1.38308	0.11925	-2.13272	0.0249101	0.473252	0.664573
PF3D7_0317700	-0.762385	0.292946	-0.691591	0.446196	-1.15865	0.127037	0.158297	0.862761	0.872824	0.361417
PF3D7_0317800	-0.236378	0.753083	-1.1696	0.257943	-1.10056	0.157605	-0.199564	0.844518	1.1111	0.242474
PF3D7_0317900	-1.08782	0.162436	0.705903	0.495385	-1.84965	0.0497801	0.0934154	0.930096	0.529483	0.570588
PF3D7_0318000	-0.443794	0.833109	-2.10384	0.330828	0.230826	0.884148	-0.209405	0.920036	1.17629	0.62233
PF3D7_0318100	0.713528	0.36866	1.67259	0.10339	-0.170454	0.826765	-0.737577	0.471314	0.641896	0.490906
PF3D7_0318200	-0.423169	0.595533	-0.831469	0.436083	-3.71	2.1338e-05	0.191806	0.840744	3.2882	0.0110695
PF3D7_0318300	-0.282759	0.681866	0.34062	0.753349	-0.930546	0.253719	-0.114395	0.916792	0.91076	0.347035
PF3D7_0318400	0.00607216	0.993864	0.203422	0.849535	0.818083	0.445622	1.13564	0.329725	-0.626579	0.51866
PF3D7_0318500	0.214833	0.761687	-1.28137	0.221223	0.904183	0.417994	3.31215	0.00897823	-0.163343	0.861416
PF3D7_0318600	-1.64931	0.0339362	-2.01693	0.0505414	-2.50737	0.00365081	2.34281	0.030834	0.915578	0.428595
PF3D7_0318700	-0.379134	0.607184	0.898067	0.816117	1.90836	0.0784491	1.89984	0.252921	-1.72338	0.0589137
PF3D7_0318800	0.299471	0.716082	-0.024513	0.984927	1.20352	0.203516	3.45255	0.0262564	-1.42059	0.168262
PF3D7_0318900	-0.00538325	0.993776	-0.103777	0.908582	0.35403	0.647771	-0.592737	0.516394	-0.167753	0.856738
PF3D7_0319000	-0.707023	0.35386	0.577713	0.604084	-0.370803	0.67486	0.769953	0.434291	1.17979	0.224866
PF3D7_0319100	1.80661	0.0060301	1.36281	0.144825	2.28989	0.00298997	-2.03325	0.0262833	0.725244	0.52592
PF3D7_0319200	-0.907915	0.248135	-0.434006	0.679246	-0.737994	0.366808	-0.543631	0.590711	0.37758	0.677316
PF3D7_0319300	-0.375469	0.568261	-0.0887778	0.924071	0.568979	0.452366	-0.716455	0.497962	-0.616114	0.485157
PF3D7_0319400	-1.19356	0.0834784	1.9272	0.106401	-0.180385	0.870632	0.542882	0.605868	0.394753	0.64418
PF3D7_0319500	-0.17403	0.787961	0.17284	0.861414	-0.54572	0.495707	-0.127336	0.898702	1.21513	0.239479
PF3D7_0319600	0.650856	0.30733	0.45996	0.613405	2.33026	0.00195689	-2.19035	0.0356576	-0.316103	0.75284
PF3D7_0319700	-1.44602	0.0611446	-1.13784	0.251041	-0.50848	0.539054	0.751595	0.521371	-0.38945	0.680292
PF3D7_0319800	1.29736	0.225032	-2.05385	0.207913	-0.0900782	0.94324	-0.436899	0.763607	-0.271122	0.86394
PF3D7_0319900	0.0301247	0.973269	-0.613066	0.544322	0.767344	0.431507	-0.519227	0.625187	0.325284	0.746903
PF3D7_0320000	1.6119	0.0165262	1.51516	0.10181	2.23598	0.00322579	-2.67566	0.00683301	0.183783	0.85733
PF3D7_0320100	0.979423	0.130653	0.33771	0.712946	1.20676	0.107633	-2.48229	0.0134432	0.262932	0.78639
PF3D7_0320200	0.376388	0.714918	-1.33636	0.249413	-1.04875	0.379856	1.98637	0.117608	-1.28689	0.363145
PF3D7_0320300	0.0131709	0.984395	0.958842	0.289773	0.0758389	0.920068	-0.493997	0.630114	0.308352	0.734266
PF3D7_0320400	-1.37623	0.311051	-0.287437	0.847957	0.130142	0.921117	2.38749	0.127011	0.351086	0.84294
PF3D7_0320500	0.251972	0.734212	-0.033756	0.976735	-0.764977	0.316331	0.43502	0.683346	-0.0212071	0.985996
PF3D7_0320600	2.38534	0.00222634	0.795368	0.457221	0.968744	0.390094	-0.599524	0.599021	-0.0782952	0.936121
PF3D7_0320700	1.06031	0.143959	1.3221	0.178738	1.67876	0.0244699	-2.2129	0.0401243	-0.666333	0.48965
PF3D7_0320800	0.396388	0.622349	0.806485	0.420759	-1.12892	0.192154	0.210897	0.825936	0.258111	0.779787
PF3D7_0320900	0.901805	0.179607	2.30271	0.0259142	1.21233	0.211337	-0.68249	0.47209	-0.210219	0.868413
PF3D7_0321000	-1.01597	0.153365	0.818101	0.378796	-0.0434974	0.965298	0.72332	0.432848	-0.373398	0.670971
PF3D7_0321100	0.0696282	0.921831	-0.658758	0.569439	2.5721	0.00315387	1.01788	0.31132	0.352668	0.67794
PF3D7_0321200	1.05037	0.208598	0.611321	0.562149	-0.0723845	0.938722	0.329077	0.764676	0.1449	0.868388
PF3D7_0321300	-1.24103	0.259921	-1.12297	0.34629	0.153207	0.918873	0.587351	0.688231	-0.73559	0.520752
PF3D7_0321400	0.956762	0.141781	0.0513072	0.960225	3.39515	0.000529218	1.69047	0.188961	-0.595565	0.524406
PF3D7_0321500	-1.56088	0.0539104	0.0449685	0.961319	-1.98461	0.0197968	1.30615	0.231316	1.2947	0.260048
PF3D7_0321600	-0.61747	0.384057	-0.0989484	0.920844	-1.37094	0.077831	0.615065	0.54001	1.74705	0.074932
PF3D7_0321700	-0.924099	0.195941	0.505219	0.620761	-0.290587	0.832761	0.0994533	0.916025	-0.846745	0.342315
PF3D7_0321800	-0.925388	0.183684	-0.593501	0.530033	-1.05544	0.185548	0.926889	0.351249	0.971709	0.321318
PF3D7_0321900	-1.51349	0.0322345	-0.382144	0.679672	-1.86216	0.0138839	0.51586	0.582399	1.18382	0.20509
PF3D7_0322000	1.3036	0.0627752	0.95013	0.300791	1.67246	0.051988	-2.46266	0.00990721	0.495993	0.641051
PF3D7_0322100	-1.25574	0.0784234	0.0719759	0.940423	-1.17434	0.186576	0.4327	0.661537	0.620149	0.48248
PF3D7_0322200	0.536229	0.503435	-0.816496	0.543122	-0.251343	0.856683	1.04522	0.384223	-0.0330313	0.972793
PF3D7_0322300	-0.808281	0.246729	0.763031	0.452305	-0.517604	0.540516	0.0764536	0.938652	0.76329	0.394568
PF3D7_0322400	-1.39331	0.0742645	-1.03689	0.296841	-0.468683	0.593298	0.581258	0.549519	-0.327622	0.740115
PF3D7_0322500	0.704355	0.409329	-0.360436	0.736407	-0.039031	0.968045	-0.54956	0.601141	-0.306701	0.780168
PF3D7_0322600	0.353584	0.768116	-1.68461	0.315144	-0.481512	0.797912	-0.561959	0.754617	-0.520411	0.734752
PF3D7_0322700	-1.44054	0.096551	-1.14459	0.222012	-0.400681	0.627431	-0.547343	0.569524	0.41168	0.634858
PF3D7_0322800	1.85417	0.0659459	0.616309	0.575501	-0.252835	0.810231	-0.356006	0.78174	0.363118	0.791376
PF3D7_0322900	-0.240557	0.711714	0.36481	0.699814	-0.12489	0.875137	-0.615051	0.533603	0.19899	0.832451
PF3D7_0323000	1.90605	0.00504763	0.653016	0.461626	2.35428	0.00284523	-3.19513	0.000564112	0.452673	0.704555
PF3D7_0323100	-1.29623	0.106187	-0.555449	0.600966	-2.38545	0.00436061	-0.106488	0.921611	1.64311	0.0667637
PF3D7_0323200	1.72878	0.0530805	0.806388	0.446775	-0.358342	0.769792	-1.14271	0.293353	0.396507	0.71873
PF3D7_0323300	-0.0210515	0.987485	-1.13083	0.423035	-2.45113	0.188923	2.37199	0.141282	0.560345	0.677719
PF3D7_0323400	-1.48961	0.0292098	-0.0789642	0.952524	0.373465	0.714749	4.95416	0.000486895	1.58306	0.179303
PF3D7_0323500	-0.404705	0.533114	0.291502	0.763026	-0.7665	0.335876	1.15677	0.24959	0.136741	0.872835
PF3D7_0323600	-0.894509	0.3059	0.162634	0.863754	-1.15627	0.162497	-0.105365	0.926795	-1.62255	0.116333
PF3D7_0323700	-0.907703	0.188005	0.114666	0.909917	-0.466144	0.681219	0.851323	0.404999	-0.511026	0.556885
PF3D7_0323800	-1.58407	0.054374	-1.33281	0.149126	-1.93564	0.012951	1.22795	0.215864	0.799585	0.442316
PF3D7_0323900	-1.69814	0.72866	-1.43489	0.772631	-4.14561	0.219751	-1.14314	0.817992	0.768839	0.875967
PF3D7_0324100	-2.08785	0.274691	0.336988	0.850423	-1.36214	0.268585	-4.09291	0.00195622	-4.13036	0.000444993
PF3D7_0324300	-2.37844	0.109342	-2.90711	0.0468736	-0.923401	0.400125	-2.16227	0.410767	-1.63883	0.447428
PF3D7_0324400	-1.15829	0.814589	-1.14399	0.818429	-1.97114	0.448801	-0.348232	0.932988	1.6803	0.731537
PF3D7_0324800	1.15139	0.350305	-0.0324073	0.982804	-2.20854	0.0690536	-0.686528	0.655485	-0.13008	0.919588
PF3D7_0324900	0.016186	0.980778	0.234315	0.803784	-0.401548	0.600035	-0.114422	0.902536	0.0726801	0.93727
PF3D7_0400100	0.161611	0.828621	0.675699	0.506723	0.365901	0.638714	0.112158	0.907657	0.289572	0.760145
PF3D7_0400200	0.0342252	0.962343	1.89365	0.0811575	-0.174141	0.816634	-0.24837	0.809868	0.266631	0.775785
PF3D7_0400300	-0.0271971	0.980315	-0.960224	0.525254	-1.20006	0.317766	-2.28793	0.0790868	-0.0555665	0.967589
PF3D7_0400400	-1.5664	0.168583	0.626578	0.635378	-0.917883	0.559091	-0.71473	0.667049	-0.420478	0.765334
PF3D7_0400500	1.21077	0.254106	0.648846	0.807817	-1.48578	0.507736	-0.983935	0.675176	0.10376	0.948802
PF3D7_0400600	2.26136	0.0851856	4.17724	0.100033	2.18033	0.128359	-2.45471	0.116952	-1.31725	0.350071
PF3D7_0400700	2.02087	0.256964	0.621456	0.80636	-1.74085	0.257771	0.906193	0.843945	-2.20385	0.231851
PF3D7_0400900	-0.499205	0.919986	-0.00624613	0.998996	-3.3259	0.0589007	-3.33396	0.358204	-1.80155	0.635935
PF3D7_0401200	-1.15829	0.814589	3.9585	0.325432	-0.144602	0.929733	-4.46041	0.109799	3.78508	0.296356
PF3D7_0401300	-1.66868	0.604018	0.480039	0.855273	-3.10884	0.0297914	-1.45291	0.502796	0.645921	0.760011
PF3D7_0401400	-0.58308	0.781288	0.229153	0.911952	-1.45038	0.294237	-1.25625	0.546823	0.70385	0.777787
PF3D7_0401500	0.274412	0.808299	2.19753	0.055846	-0.759364	0.512182	-2.48145	0.0266557	-0.462	0.709479
PF3D7_0401600	0.214261	0.736362	0.720716	0.447878	0.00484979	0.995233	0.103813	0.91266	-0.00503574	0.995455
PF3D7_0401700	1.90921	0.0277933	3.31781	0.0331561	0.188823	0.872372	0.472442	0.696105	-0.151086	0.893377
PF3D7_0401800	0.750501	0.366133	0.787283	0.417055	-2.9735	0.000721527	-0.96335	0.446904	0.00920656	0.992072
PF3D7_0401900	-6.64926	6.2613e-07	-4.72854	0.00115039	-2.86183	0.0129612	1.89355	0.349049	-3.65322	0.00754022
PF3D7_0402000	-0.373739	0.65714	4.06039	0.000644527	1.79031	0.0284899	-0.688553	0.533654	0.602235	0.569431
PF3D7_0402100	-0.780406	0.230997	-0.241436	0.850529	-0.99764	0.209014	4.49504	0.00108603	-0.138295	0.885227
PF3D7_0402200	-0.340695	0.656291	-0.708315	0.626958	2.09623	0.0526593	5.50426	0.000303228	0.722663	0.497616
PF3D7_0402300	-1.08521	0.18183	-0.537143	0.697579	1.07019	0.296983	5.23374	0.000838922	-1.46647	0.161923
PF3D7_0402400	0.174205	0.793194	-0.758158	0.50055	-0.0473799	0.952852	-0.950346	0.356756	-1.39719	0.181332
PF3D7_0402500	1.42077	0.342605	1.80708	0.529624	-0.985333	0.497641	-1.63864	0.346951	0.678217	0.744621
PF3D7_0402600	-1.84284	0.557697	5.11937	0.0863662	-1.23212	0.471632	-2.14272	0.340117	-1.9745	0.540556
PF3D7_0402700	2.07035	0.676505	-0.00624613	0.998996	-2.26776	0.191532	-2.46088	0.592962	-0.472527	0.923011
PF3D7_0402800	-1.69814	0.72866	1.83789	0.688585	-3.25882	0.26045	1.361	0.751	-3.6301	0.264956
PF3D7_0402900	1.5378	0.0289344	1.64225e-05	0.99999	1.88347	0.0753809	2.2558	0.141603	-1.53399	0.156292
PF3D7_0403100	-0.67403	0.387691	0.833676	0.398608	-1.71574	0.0565812	-0.0107674	0.991742	-0.155642	0.865448
PF3D7_0403200	-1.33345	0.121404	-0.412688	0.721116	0.331083	0.770612	0.0782296	0.947717	-0.0449593	0.961841
PF3D7_0403300	1.08137	0.235671	-1.25649	0.212451	0.446353	0.662542	-0.896963	0.437665	-0.925828	0.386191
PF3D7_0403400	-1.56918	0.0462014	-1.14569	0.269578	-0.725094	0.429284	-0.493286	0.633951	0.483071	0.57639
PF3D7_0403500	-0.474184	0.666759	-0.705443	0.526096	-2.20071	0.0188355	0.152984	0.902196	0.256098	0.825195
PF3D7_0403600	-0.847551	0.410294	1.40581	0.219198	-3.07393	0.0217174	0.639512	0.524413	0.823168	0.388541
PF3D7_0403700	0.236683	0.735881	1.17874	0.22363	0.00510572	0.994699	-0.26397	0.786332	0.713375	0.433046
PF3D7_0403800	-0.399772	0.566035	-0.735609	0.45733	-0.721521	0.441301	2.11241	0.0654805	0.629746	0.5163
PF3D7_0403900	-0.379342	0.648595	0.0663826	0.947305	-0.0375913	0.975386	1.74178	0.108654	0.295196	0.772415
PF3D7_0404000	0.492553	0.489147	0.983524	0.49461	2.45586	0.00605043	0.384645	0.795412	-2.12192	0.0291368
PF3D7_0404100	1.19419	0.307589	-1.07767	0.395491	1.30488	0.349869	0.859496	0.555518	0.58346	0.5859
PF3D7_0404200	0.278745	0.744175	-0.283433	0.793025	1.35313	0.164205	-1.93113	0.0879436	-0.975508	0.310782
PF3D7_0404300	-0.300391	0.675882	1.30837	0.236767	-0.252816	0.79061	0.611539	0.578463	0.674835	0.5038
PF3D7_0404400	-1.11385	0.231887	-1.03979	0.392322	-0.641907	0.494873	0.525114	0.676564	0.767764	0.428188
PF3D7_0404500	0.289859	0.783938	-0.461669	0.744532	-0.796557	0.476285	1.39125	0.291009	-0.441566	0.695325
PF3D7_0404600	-0.871394	0.264678	0.0834416	0.937973	-2.10034	0.0228686	0.186307	0.852472	0.812475	0.40454
PF3D7_0404700	-0.992177	0.117348	-0.958733	0.350994	1.85312	0.100076	2.89018	0.00954291	1.005	0.295927
PF3D7_0404800	-0.120106	0.880665	0.213366	0.84255	0.785126	0.550093	4.80294	0.00027265	0.157138	0.866046
PF3D7_0404900	1.1182	0.0783448	1.04149	0.27264	1.38155	0.116496	0.410555	0.680864	0.116445	0.895944
PF3D7_0405000	0.0769186	0.910292	0.427257	0.636164	-0.423202	0.587969	-0.153741	0.869182	0.205858	0.8227
PF3D7_0405100	-0.758545	0.357991	-0.867106	0.373663	-1.76808	0.0416387	0.395998	0.710993	2.14609	0.0513421
PF3D7_0405200	-0.119055	0.857746	1.24692	0.174876	0.460011	0.633055	1.30669	0.180097	-0.0757786	0.928795
PF3D7_0405300	1.23052	0.109512	0.173773	0.876538	1.52629	0.162874	2.04261	0.0747898	-0.585319	0.592046
PF3D7_0405400	-0.329125	0.631186	-0.0902822	0.93085	-2.2599	0.0041691	0.234392	0.802316	2.00891	0.0779965
PF3D7_0405500	-0.326925	0.64537	0.051168	0.959684	0.884402	0.240827	-1.52918	0.16109	-1.06302	0.243378
PF3D7_0405600	-0.128263	0.863322	0.0107316	0.991573	-1.15531	0.146831	-0.902627	0.444542	-0.576398	0.573151
PF3D7_0405700	-0.45192	0.580575	-1.69161	0.0979235	-3.27178	0.00273214	0.961411	0.372153	1.44714	0.196122
PF3D7_0405800	1.64838	0.0666401	0.0347288	0.976429	0.284223	0.781734	-3.57028	0.00908092	-1.91563	0.145348
PF3D7_0405900	0.138206	0.829974	-0.278096	0.780178	1.67503	0.0972192	3.12233	0.00904348	-0.210504	0.802056
PF3D7_0406000	0.56162	0.386644	-0.231447	0.799513	-0.00308218	0.996663	0.494109	0.597577	-0.094544	0.9138
PF3D7_0406100	-0.383624	0.534136	0.533525	0.589423	-0.358432	0.682389	-0.375427	0.715689	0.451625	0.661109
PF3D7_0406200	1.15999	0.155758	-0.40358	0.665238	0.526798	0.621953	0.617536	0.573907	-0.11219	0.935327
PF3D7_0406400	0.575541	0.383308	0.0679023	0.943052	1.00257	0.26123	0.226947	0.825594	-0.198224	0.849356
PF3D7_0406500	-0.702333	0.328207	-0.667065	0.553218	0.00263461	0.997887	1.39535	0.277804	-0.118266	0.903983
PF3D7_0406600	0.19941	0.91858	-1.09044	0.427693	0.631355	0.682285	-1.20171	0.48168	0.221512	0.90103
PF3D7_0406700	-1.04833	0.196524	0.0416818	0.965267	-0.834123	0.405411	0.582336	0.575183	0.00814035	0.993755
PF3D7_0406800	0.897276	0.226835	1.3363	0.165176	2.02689	0.0134744	-1.69355	0.0787044	0.149142	0.874764
PF3D7_0406900	-0.0462323	0.955026	0.103473	0.923103	0.394918	0.746562	2.55042	0.0373796	-0.0232777	0.982153
PF3D7_0407000	-0.606177	0.472337	-0.80208	0.455176	-0.395638	0.646012	-1.39099	0.239705	-1.00041	0.334377
PF3D7_0407100	-0.677985	0.494643	-1.1681	0.283103	0.133245	0.883916	-0.610693	0.647131	0.0503478	0.965759
PF3D7_0407200	0.536437	0.396657	0.492348	0.586782	0.614327	0.442202	-0.610475	0.515357	-0.549763	0.619115
PF3D7_0407300	0.222921	0.807794	-0.843779	0.358149	0.104253	0.89278	-1.09568	0.321632	0.714417	0.529556
PF3D7_0407400	0.710592	0.347281	0.507097	0.580196	1.30666	0.0948221	-1.83337	0.0548986	-0.187768	0.855024
PF3D7_0407500	-1.25951	0.276288	-0.716992	0.54382	-1.54896	0.0726057	0.213252	0.869984	-0.846664	0.501181
PF3D7_0407600	-0.535628	0.745141	-3.33975	0.141066	0.551017	0.823847	2.23359	0.355101	-0.0442452	0.979713
PF3D7_0407700	-1.50558	0.0331904	-0.596457	0.567467	-0.225429	0.812433	2.65922	0.0202287	-0.237551	0.789412
PF3D7_0407800	-1.55088	0.0344346	-0.793646	0.400044	-0.195807	0.871451	3.02923	0.00469019	0.64775	0.489242
PF3D7_0407900	-0.422643	0.540797	0.511417	0.613427	-0.108138	0.907853	2.48891	0.0239463	-0.31593	0.732495
PF3D7_0408000	0.894962	0.270618	0.860114	0.533159	2.38542	0.0035997	0.896021	0.571416	-1.2024	0.192552
PF3D7_0408100	-0.299395	0.672989	-0.730472	0.484788	0.367602	0.72216	1.41703	0.206054	-0.443254	0.624031
PF3D7_0408200	-1.04245	0.204217	-0.64411	0.519844	-0.5926	0.499305	2.50949	0.0333873	-0.129966	0.891907
PF3D7_0408300	0.228784	0.715236	-0.364283	0.687138	-0.00145495	0.998473	-0.312391	0.754625	0.373348	0.675001
PF3D7_0408400	0.588399	0.539213	0.235902	0.838033	-0.827762	0.456377	-0.331481	0.755931	-0.435412	0.695937
PF3D7_0408500	0.55515	0.461277	0.891254	0.451922	-0.0570258	0.953488	0.18338	0.860743	1.76921	0.0645572
PF3D7_0408600	-0.166639	0.836757	-0.102465	0.915683	-0.786308	0.410209	1.26342	0.203592	-0.304209	0.767115
PF3D7_0408700	0.443614	0.660566	-0.837234	0.506669	0.795223	0.530816	-0.0799386	0.957849	0.0802429	0.948452
PF3D7_0408800	-0.237809	0.899962	-1.16998	0.617878	2.37832	0.528688	2.79553	0.569557	-0.608965	0.901373
PF3D7_0408900	-0.967024	0.159378	2.48577	0.0281099	-0.0777481	0.935025	-0.000208724	0.999848	0.657274	0.465178
PF3D7_0409000	-0.84366	0.509767	-1.11766	0.493374	0.968538	0.496479	0.417978	0.769435	-0.0320701	0.977691
PF3D7_0409100	0.0923324	0.882898	-0.0890621	0.921409	0.779772	0.297046	-0.238982	0.793643	-0.153496	0.858998
PF3D7_0409200	-0.184285	0.772402	0.426825	0.633837	0.0582449	0.936478	-0.0204741	0.982365	-0.00804707	0.992657
PF3D7_0409300	-2.84476	0.00406832	-1.92256	0.0557634	-2.71786	0.000950261	1.32682	0.24025	1.79182	0.148048
PF3D7_0409400	-0.994726	0.133173	-0.306652	0.756016	-2.11749	0.00725782	0.674426	0.532343	0.706976	0.431088
PF3D7_0409500	0.501119	0.456344	1.36548	0.178366	-0.0702035	0.940744	-1.20015	0.252393	1.34986	0.157246
PF3D7_0409600	-1.03179	0.152898	1.37191	0.171387	-1.37033	0.0792988	0.732946	0.460701	0.751624	0.427968
PF3D7_0409700	0.227152	0.739617	-0.0273869	0.976947	0.260339	0.754159	0.444261	0.645661	0.0570796	0.947692
PF3D7_0409800	-1.48499	0.0550483	-1.626	0.125713	-1.86567	0.0152439	1.82576	0.062622	0.221455	0.852672
PF3D7_0409900	0.939958	0.195416	-0.0943522	0.930602	0.222438	0.843569	2.30641	0.0544338	0.0430598	0.961052
PF3D7_0410000	-0.285133	0.654426	-0.844267	0.377795	-0.242521	0.763202	2.84675	0.0261464	1.08944	0.209886
PF3D7_0410100	2.40643	0.0156636	5.07907	0.0197351	-0.931213	0.707673	-0.50532	0.726518	1.183	0.480862
PF3D7_0410200	2.72957	0.102475	4.51675	0.241088	3.78578	0.243259	-3.355	0.0987973	2.6982	0.25236
PF3D7_0410300	-1.14305	0.0814057	0.0839382	0.930827	-1.57674	0.0473365	0.513684	0.601293	0.984757	0.329429
PF3D7_0410400	-0.839741	0.225876	-0.720585	0.465944	-0.0995359	0.902356	-0.260385	0.788159	0.194012	0.827061
PF3D7_0410500	0.00851565	0.994849	0.314534	0.823333	-0.855408	0.560878	2.59896	0.157131	-0.777969	0.550345
PF3D7_0410600	0.1655	0.800001	0.181022	0.857436	0.305578	0.683045	0.0184401	0.984378	-0.243383	0.802523
PF3D7_0410700	0.00677234	0.991994	0.135614	0.888656	0.122648	0.905734	0.983264	0.337679	0.423563	0.621589
PF3D7_0410800	-1.02761	0.137882	0.628452	0.525611	-0.476517	0.61163	1.24248	0.229747	0.894293	0.339506
PF3D7_0410900	-1.29265	0.150112	-0.617881	0.578901	-1.94984	0.0427963	0.257446	0.810919	1.02486	0.295407
PF3D7_0411000	-1.73561	0.0233581	-2.52615	0.00830624	-3.49295	4.35012e-06	1.87308	0.0912845	0.877683	0.402913
PF3D7_0411100	1.74973	0.105444	-0.400369	0.726833	-0.453012	0.665441	-2.47613	0.0776425	-1.69343	0.206807
PF3D7_0411200	0.577476	0.487418	0.51031	0.662236	-0.491989	0.637614	-0.32788	0.754513	0.666017	0.483247
PF3D7_0411300	0.851273	0.277459	2.30077	0.0314039	-0.288598	0.760504	-0.522215	0.598475	0.556203	0.56251
PF3D7_0411400	-0.373436	0.640802	-0.28177	0.773568	-0.724986	0.437382	-0.456577	0.671898	0.697244	0.475224
PF3D7_0411600	3.28575	0.00807029	4.48619	0.0710498	0.329296	0.846876	-3.20656	0.0138445	0.55394	0.764991
PF3D7_0411700	1.23924	0.541929	-1.74337	0.506943	3.05616	0.0221362	-0.865451	0.862141	-1.42696	0.771771
PF3D7_0411800	-1.13813	0.13414	1.04244	0.376901	-0.348324	0.780744	0.434088	0.681665	0.907966	0.305071
PF3D7_0411900	-0.490225	0.453534	1.43985	0.241364	-1.10628	0.270901	-0.196198	0.856919	1.12462	0.197199
PF3D7_0412000	-0.484149	0.494465	2.0415	0.066452	0.594218	0.51576	-0.455441	0.649366	0.315895	0.708914
PF3D7_0412100	1.28341	0.0521327	1.78851	0.07052	1.46663	0.0843701	-1.9579	0.0586259	0.229641	0.818031
PF3D7_0412200	-1.59104	0.251015	-2.59334	0.0287295	-2.59427	0.0295669	-1.57474	0.304891	1.57953	0.386712
PF3D7_0412300	0.109559	0.932532	-1.14801	0.357014	-1.17706	0.378214	-0.822662	0.624105	0.608153	0.615235
PF3D7_0412400	-0.553288	0.477197	-2.52925	0.0198017	-1.97876	0.0677528	0.88256	0.551938	-0.505332	0.735994
PF3D7_0412600	1.05627	0.757997	-0.00624613	0.998996	4.0467	0.0944097	1.66667	0.560024	-0.277566	0.94174
PF3D7_0412700	0.265641	0.791991	-2.14542	0.0647709	-1.7367	0.139516	2.67417	0.172203	2.67722	0.0910884
PF3D7_0412900	-0.680655	0.802657	-2.66049	0.411014	0.322588	0.901546	0.0894046	0.985499	-1.55017	0.623044
PF3D7_0413200	5.78738	0.0137904	0.106477	0.973073	-0.480956	0.775093	0.52219	0.836294	2.33056	0.318055
PF3D7_0413400	1.79632	0.0347474	1.94714	0.147431	3.08157	0.00894752	-0.54789	0.662595	-0.030147	0.977984
PF3D7_0413500	-1.26497	0.118003	0.16967	0.857107	0.442568	0.648001	0.620407	0.559844	0.342668	0.747433
PF3D7_0413600	0.190579	0.760083	1.17646	0.204036	0.762496	0.356894	-0.205563	0.822854	-0.125851	0.900007
PF3D7_0413700	0.99186	0.117818	1.43419	0.146355	0.707258	0.420464	-1.4052	0.151819	0.374043	0.673261
PF3D7_0413800	1.27263	0.325593	-1.01953	0.393341	0.0426666	0.97317	-1.33306	0.331838	-0.710955	0.576735
PF3D7_0413900	-0.920772	0.146136	1.2819	0.205823	-0.824429	0.293305	0.514402	0.578678	0.491303	0.569123
PF3D7_0414000	-0.256818	0.720299	1.80178	0.0662505	0.211897	0.815759	0.328549	0.733023	-0.665149	0.448606
PF3D7_0414100	0.561276	0.571569	-0.622237	0.636227	-0.871502	0.4605	0.395104	0.764311	-0.38813	0.71779
PF3D7_0414200	2.01648	0.00334439	0.367913	0.704528	2.32529	0.0153311	-2.83615	0.0162737	-0.622181	0.519393
PF3D7_0414300	1.44443	0.0497455	-0.291341	0.793131	0.576724	0.454026	-3.45426	0.00737537	-1.29798	0.231027
PF3D7_0414400	-1.34547	0.574125	-0.202878	0.92008	1.45513	0.489084	2.21617	0.55846	-2.60384	0.259302
PF3D7_0414500	1.18549	0.13011	-1.50984	0.115317	-1.26874	0.193366	2.39105	0.0338575	0.413539	0.7226
PF3D7_0414600	0.57873	0.396432	0.467597	0.608325	1.46075	0.14483	0.728972	0.440055	-0.100007	0.911176
PF3D7_0414700	-0.818747	0.291578	-0.295109	0.763042	-1.03481	0.256262	1.56862	0.1711	1.91372	0.126093
PF3D7_0414800	0.00712052	0.99142	0.570102	0.667648	2.1368	0.138665	3.59557	0.0096111	-0.373704	0.708001
PF3D7_0414900	0.796054	0.397294	-1.89342	0.126262	2.3839	0.0323305	5.51048	3.6045e-05	0.369523	0.763393
PF3D7_0415000	-0.0554651	0.940872	-0.311918	0.733517	-0.339091	0.672673	-0.705915	0.45847	0.355361	0.715483
PF3D7_0415100	-0.357189	0.726328	-1.35767	0.257138	-0.424665	0.670069	0.439192	0.717232	0.836117	0.457563
PF3D7_0415200	-0.646171	0.472704	0.437741	0.710221	0.705329	0.484705	-0.00838993	0.993422	0.938908	0.333185
PF3D7_0415300	-0.661025	0.356618	-1.21527	0.305934	0.0351044	0.96247	-0.0553764	0.957521	1.58946	0.102398
PF3D7_0415400	0.867019	0.17217	-0.030547	0.974396	0.676193	0.383601	-0.979307	0.326891	-0.143788	0.877252
PF3D7_0415500	0.112793	0.8634	-0.215159	0.811592	0.26316	0.719875	-0.734475	0.418989	0.119225	0.896372
PF3D7_0415600	0.555881	0.602872	0.496528	0.697125	-1.28452	0.235251	-1.28109	0.277828	1.39166	0.218652
PF3D7_0415700	-0.228099	0.824441	-0.176779	0.885068	-1.36194	0.371456	0.932225	0.420163	1.05117	0.360408
PF3D7_0415800	-0.479241	0.527611	0.230128	0.837679	1.13065	0.3314	1.22898	0.262046	0.718291	0.471954
PF3D7_0415900	0.746888	0.314534	0.0996525	0.909593	1.12942	0.211816	-1.60202	0.0847706	0.263382	0.821626
PF3D7_0416000	0.692279	0.327816	0.173558	0.877332	-1.08462	0.245342	0.065874	0.945858	1.20742	0.258191
PF3D7_0416100	0.0838911	0.900594	0.518065	0.58638	-0.589992	0.47256	0.316827	0.739444	0.310646	0.739286
PF3D7_0416200	0.67893	0.361974	0.185232	0.836617	0.856238	0.342534	0.390757	0.708481	0.221533	0.822944
PF3D7_0416300	-1.5217	0.0897682	1.33832	0.25124	-0.217588	0.861384	0.62493	0.549029	1.1089	0.258335
PF3D7_0416400	-0.662963	0.344002	0.901151	0.489379	0.235644	0.780628	0.691545	0.501291	1.12002	0.241172
PF3D7_0416500	0.0277945	0.970614	-1.1089	0.309737	-0.819381	0.425755	0.50477	0.647626	-0.381146	0.733932
PF3D7_0416600	0.492237	0.526571	-0.0917324	0.929074	0.792066	0.422698	-0.985192	0.351677	-1.12925	0.275264
PF3D7_0416700	0.354027	0.640081	1.35366	0.179629	1.97082	0.00856663	-0.899237	0.381912	-0.813995	0.355824
PF3D7_0416800	1.16342	0.0736058	1.36818	0.161842	1.4993	0.0673789	-1.52399	0.100304	0.392836	0.704237
PF3D7_0416900	-1.89826	0.0297124	-0.997254	0.315943	-1.0633	0.245014	0.753984	0.455312	0.760743	0.447639
PF3D7_0417000	0.929613	0.269036	-0.199509	0.877813	0.45388	0.694906	1.3615	0.332228	1.05107	0.460207
PF3D7_0417100	3.33031	0.00113663	0.0219303	0.987049	-1.07787	0.442775	-3.57187	0.0536269	-0.544381	0.69867
PF3D7_0417200	-1.19156	0.144094	1.48876	0.137664	-1.13817	0.213388	0.947263	0.354487	0.148426	0.877818
PF3D7_0417300	-0.911235	0.157868	1.08518	0.299166	-0.494365	0.612155	0.34286	0.719735	0.308561	0.721085
PF3D7_0417400	-1.42224	0.0626915	-0.974047	0.381728	-0.697849	0.454904	0.433835	0.708037	-0.0624359	0.9413
PF3D7_0417500	1.0416	0.147308	0.644467	0.498458	0.476283	0.606526	-1.363	0.157677	0.634103	0.527307
PF3D7_0417600	0.610695	0.437202	-0.392325	0.712645	-0.226546	0.848095	1.82601	0.109126	0.265534	0.770896
PF3D7_0417700	1.27591	0.106375	-1.05208	0.330983	-0.0764085	0.946557	0.386394	0.755205	-0.495563	0.632852
PF3D7_0417800	-0.581543	0.452847	1.45982	0.152322	-0.0223516	0.97906	0.166037	0.869375	0.39664	0.654923
PF3D7_0417900	0.940715	0.355376	-0.799936	0.528824	0.198978	0.864903	0.59772	0.642667	-0.51619	0.660937
PF3D7_0418000	0.256924	0.739551	-1.39984	0.177752	-0.56124	0.603879	0.732478	0.515301	-0.0344913	0.970402
PF3D7_0418100	-1.8763	0.026684	-1.51347	0.136306	-1.606	0.0377363	0.391748	0.709109	0.836255	0.400798
PF3D7_0418200	-0.136836	0.841399	0.147321	0.866951	-0.231124	0.760562	-0.752844	0.426643	-0.0328913	0.970982
PF3D7_0418300	-0.337922	0.65552	-1.10458	0.337193	-0.325499	0.693904	1.14729	0.260609	0.728891	0.486336
PF3D7_0418400	1.01507	0.210748	0.454385	0.679709	1.35774	0.0982539	-3.50825	0.00918408	-2.37217	0.0139744
PF3D7_0418500	0.970865	0.16489	1.22219	0.211497	1.42954	0.0616344	-2.08425	0.0337146	-0.157295	0.875042
PF3D7_0418600	0.166459	0.843569	-1.01962	0.393998	2.60021	0.00966317	3.20634	0.0252381	0.894164	0.413513
PF3D7_0418700	-0.0632226	0.92713	0.144147	0.873537	-0.148019	0.852861	0.851372	0.395597	0.0258358	0.976668
PF3D7_0418800	-0.260273	0.928984	-1.50078	0.252103	-0.06706	0.960928	1.59609	0.213298	-0.164014	0.89798
PF3D7_0418900	-0.35182	0.6483	0.546923	0.58065	-0.462427	0.581639	0.179886	0.871394	-1.12816	0.216875
PF3D7_0419000	1.09107	0.188446	1.01061	0.298986	0.63804	0.546691	-0.824771	0.398588	0.70749	0.484073
PF3D7_0419100	1.5001	0.0753078	0.472459	0.645374	0.075995	0.941346	-1.51534	0.161709	0.728599	0.457357
PF3D7_0419200	0.933265	0.365904	-0.440609	0.677149	-0.739489	0.477965	-1.17834	0.312089	0.0847256	0.93759
PF3D7_0419300	0.507098	0.576401	0.348682	0.730748	1.61191	0.114407	-0.912128	0.354058	1.11924	0.238143
PF3D7_0419400	-0.570852	0.405941	0.0622979	0.956952	0.406945	0.728755	1.25046	0.241406	0.328012	0.720012
PF3D7_0419500	-1.14506	0.162253	-0.68669	0.511049	-1.95822	0.0378299	0.236367	0.820841	-1.2262	0.222831
PF3D7_0419600	0.278695	0.719878	0.189103	0.855389	1.51335	0.0426265	-0.841694	0.396824	0.855758	0.41383
PF3D7_0419700	0.9184	0.194028	-0.859736	0.386541	1.89122	0.0648343	1.87472	0.136999	-0.155618	0.862769
PF3D7_0419800	0.388967	0.610549	-0.859876	0.401465	0.508719	0.486154	-0.867227	0.378167	0.255098	0.780114
PF3D7_0419900	-1.74511	0.014822	-1.33924	0.169349	-1.26817	0.212967	0.880661	0.399039	-0.219137	0.802559
PF3D7_0420000	-1.84699	0.00807461	-0.630016	0.560368	-0.705373	0.505772	0.325027	0.765255	-0.426869	0.613578
PF3D7_0420100	0.0699695	0.916186	0.527374	0.563097	-0.0624303	0.93485	-0.0903346	0.924569	0.270168	0.762918
PF3D7_0420200	0.95357	0.275009	1.00736	0.363377	0.0161424	0.988369	0.486497	0.654986	-0.308209	0.76396
PF3D7_0420300	-0.0444891	0.949409	-1.5657	0.102589	0.0749049	0.932202	3.1161	0.00887299	0.718481	0.489704
PF3D7_0420400	0.378976	0.601562	0.593964	0.541539	1.46901	0.0817259	-0.610506	0.540357	0.0701246	0.937477
PF3D7_0420500	1.50751	0.0945709	0.0565902	0.963594	1.99168	0.0570759	-1.5317	0.312589	-1.02895	0.346866
PF3D7_0420600	1.05383	0.149125	-0.240306	0.824952	0.271819	0.826982	0.0228191	0.981357	-0.311741	0.757754
PF3D7_0421100	0.784618	0.667925	-0.996697	0.671453	-2.31979	0.447446	2.70896	0.581723	-1.30131	0.760433
PF3D7_0421300	0.561121	0.437152	0.34691	0.717566	0.259298	0.772546	0.210574	0.836352	0.302185	0.740729
PF3D7_0421500	0.35983	0.830332	5.13389	0.0185136	-0.259256	0.829326	-2.83928	0.0280808	0.708171	0.652614
PF3D7_0421600	-2.00878	0.508831	1.16618	0.679733	1.28179	0.585547	3.90645	0.320557	1.93044	0.692442
PF3D7_0421700	-0.567539	0.674472	-2.14186	0.195861	1.6607	0.280991	4.54541	0.0762606	-0.611897	0.717167
PF3D7_0421800	0.509835	0.807523	0.267672	0.898521	1.73182	0.303521	0.81717	0.763835	-3.7822	0.0615091
PF3D7_0421900	2.22976	0.0201588	-0.0273373	0.986092	0.740399	0.475704	1.17868	0.574794	-1.70689	0.212992
PF3D7_0422000	0.11919	0.873148	-0.0345601	0.975263	-0.386981	0.614388	-0.336418	0.731924	-0.412022	0.641214
PF3D7_0422100	0.73879	0.310821	0.118347	0.898931	0.0669089	0.928066	-1.55314	0.124962	0.135374	0.885694
PF3D7_0422200	-1.45742	0.0451468	-1.35254	0.171632	-1.14406	0.246201	0.893141	0.412516	-0.76494	0.425188
PF3D7_0422300	2.21374	0.011894	-2.15585	0.0449221	-2.79246	0.0198661	0.389977	0.698411	0.388786	0.742608
PF3D7_0422400	0.626383	0.355793	0.230868	0.800047	1.74988	0.0163094	-1.74386	0.065037	0.0895085	0.9301
PF3D7_0422500	-1.50413	0.055301	-0.289551	0.771718	-1.76065	0.0212846	0.179386	0.857791	1.01013	0.304111
PF3D7_0422600	0.849855	0.377683	0.343853	0.731022	-0.133212	0.892352	-1.63052	0.127625	0.304513	0.777851
PF3D7_0422700	-0.843148	0.189906	-0.0030185	0.997346	-0.244878	0.769957	-0.408087	0.68808	0.869794	0.419906
PF3D7_0422800	0.770078	0.318275	0.972624	0.414715	1.23149	0.215653	-0.384224	0.726759	-0.263013	0.81911
PF3D7_0422900	-0.158958	0.849627	1.44813	0.215305	0.801748	0.379396	-0.0531589	0.962539	-1.75746	0.0686079
PF3D7_0423000	0.676632	0.392214	-0.280616	0.785701	0.720604	0.37782	-0.833972	0.464726	-0.664986	0.509673
PF3D7_0423100	-0.185841	0.768417	-0.0828093	0.934234	1.4791	0.0413301	-1.98818	0.0950909	-1.32957	0.131303
PF3D7_0423200	0.521458	0.473964	-0.167951	0.874685	-0.0777949	0.920612	-1.52348	0.186816	-0.389744	0.70089
PF3D7_0423300	-1.01713	0.12756	-0.106037	0.927054	0.814977	0.493319	2.46612	0.0731587	-1.56194	0.136173
PF3D7_0423400	0.662059	0.366927	-1.25034	0.25528	1.42353	0.301825	3.30403	0.0100252	0.833275	0.331164
PF3D7_0423500	0.393266	0.624473	0.928208	0.292205	1.32774	0.135169	0.871412	0.418763	-0.145814	0.89336
PF3D7_0423600	-0.754362	0.251488	0.100416	0.928757	-0.309201	0.753132	-0.0269305	0.979863	-0.0760384	0.929503
PF3D7_0423700	0.0186219	0.981276	-0.582378	0.582089	0.816572	0.320655	0.426334	0.646897	-0.647329	0.539787
PF3D7_0423800	1.15282	0.0933184	0.633766	0.585487	1.70642	0.0384899	2.5297	0.0456065	-0.214872	0.805583
PF3D7_0423900	1.54755	0.0268408	0.392867	0.786795	1.39167	0.0879426	3.10568	0.0465783	-0.490853	0.592657
PF3D7_0424000	1.03622	0.174671	1.18412	0.260151	1.38508	0.220127	1.05484	0.354202	1.19908	0.218639
PF3D7_0424100	-0.160382	0.811905	0.0112323	0.993969	1.81574	0.083024	4.89655	0.000860889	-0.286335	0.745585
PF3D7_0424200	-0.807953	0.239846	-0.278508	0.837056	0.121746	0.921181	5.54621	0.000152069	0.126017	0.892287
PF3D7_0424300	0.289629	0.704765	-1.30166	0.330865	0.947805	0.357646	5.61696	9.62141e-05	0.920684	0.440403
PF3D7_0424400	-0.376597	0.699333	-2.03651	0.165042	-1.05915	0.458366	2.67252	0.135365	-2.22681	0.196836
PF3D7_0424500	-0.914284	0.174943	-0.639675	0.613647	-1.59665	0.0418451	3.09208	0.0131072	-0.18995	0.846656
PF3D7_0424600	0.351088	0.56251	-0.374814	0.737852	0.94023	0.213146	0.202621	0.843825	-0.827782	0.380198
PF3D7_0424700	-1.09849	0.0886555	-0.719115	0.445762	-0.264623	0.729081	1.08386	0.366766	-0.654711	0.507773
PF3D7_0424800	0.822199	0.304705	-0.637038	0.670585	0.946454	0.224826	5.72807	7.48308e-05	-0.835386	0.505913
PF3D7_0424900	-0.851413	0.246673	-0.504876	0.746718	-0.683039	0.375732	3.60827	0.0060564	-1.9075	0.0350251
PF3D7_0425000	-1.51973	0.585493	-1.2715	0.672653	1.95754	0.451047	1.59421	0.658693	-1.1889	0.809594
PF3D7_0425100	-1.40535	0.242876	-2.8596	0.041502	-1.25633	0.23689	4.07069	0.239953	0.579642	0.765493
PF3D7_0425200	-0.615178	0.53984	-1.36246	0.659575	-0.975544	0.251153	0.110576	0.962827	-0.407202	0.73408
PF3D7_0425400	-2.51977	0.0123781	-1.44559	0.651825	-2.35171	0.0120996	1.06387	0.735331	-6.05192	0.0280777
PF3D7_0425500	-2.48686	0.560535	1.50055	0.620924	-2.05143	0.143234	-1.14308	0.674321	-0.254113	0.895936
PF3D7_0425700	-2.41402	0.390114	0.506508	0.898989	1.13943	0.634605	-0.201487	0.942832	1.02458	0.80845
PF3D7_0425800	-1.25485	0.456943	-1.11883	0.594785	-1.15846	0.551436	0.367105	0.940711	-2.79833	0.28382
PF3D7_0425900	1.68074	0.0457114	0.515558	0.697868	-0.591162	0.603192	-4.73428	1.80659e-05	-1.53784	0.229832
PF3D7_0426000	1.57593	0.0439899	0.234085	0.820628	0.652701	0.543011	1.06396	0.308907	1.15105	0.209194
PF3D7_0500100	0.694307	0.313005	0.842863	0.382351	0.430585	0.571012	-0.311599	0.754131	0.00841326	0.992896
PF3D7_0500200	2.32536	0.289962	2.66399	0.586077	4.18367	0.389141	-0.458206	0.808911	1.03698	0.533522
PF3D7_0500300	0.997487	0.547549	1.51152	0.6059	-2.00235	0.329003	3.68074	0.184821	-1.53964	0.464964
PF3D7_0500400	0.419003	0.874748	2.0254	0.585384	0.29055	0.901953	-0.137867	0.967969	2.6439	0.585209
PF3D7_0500600	0.863143	0.25404	1.15031	0.309994	3.44577	0.00354082	-0.763871	0.496163	-1.17049	0.198101
PF3D7_0500800	-0.768576	0.318133	3.93965	0.00578873	1.60657	0.178954	-1.41456	0.203338	-0.478314	0.64839
PF3D7_0500900	-0.865164	0.29776	1.40187	0.173505	1.63308	0.113029	0.474749	0.70168	-1.8404	0.0454382
PF3D7_0501000	0.878242	0.221107	1.00455	0.299118	0.806183	0.306418	-1.76462	0.0838103	-0.211269	0.819469
PF3D7_0501100	-0.164683	0.807901	-0.790747	0.42593	0.0904394	0.906289	1.10068	0.305369	-0.290218	0.772063
PF3D7_0501200	0.775168	0.294247	3.02485	0.00528802	0.100238	0.907105	-1.71082	0.123881	0.743884	0.419451
PF3D7_0501300	-0.307615	0.63176	-1.30234	0.261093	-0.269285	0.750329	2.59752	0.0666403	-1.58272	0.241114
PF3D7_0501400	-0.513221	0.403128	-3.13504	0.00269024	-0.260192	0.773931	2.92164	0.0407264	-0.680376	0.561748
PF3D7_0501500	1.1735	0.0700783	0.254476	0.813791	2.10286	0.0225748	0.146787	0.900258	-0.224854	0.794455
PF3D7_0501600	0.617845	0.348339	0.628258	0.575687	2.00414	0.0457031	-0.226117	0.863403	-1.2152	0.178512
PF3D7_0501700	1.65093	0.0286616	0.487658	0.715837	2.87854	0.0411563	-0.0271293	0.986116	-1.01198	0.415976
PF3D7_0501800	-1.04534	0.119731	1.87919	0.0998125	-0.770212	0.425795	0.282309	0.784789	0.746052	0.394125
PF3D7_0501900	0.143256	0.880558	-0.567413	0.595115	-0.536954	0.561388	-0.626639	0.583661	-0.154479	0.888803
PF3D7_0502000	-0.680934	0.412495	-0.877581	0.408608	0.0209498	0.980106	0.0171971	0.985801	0.207548	0.822652
PF3D7_0502100	1.4256	0.0580547	0.345067	0.741049	0.316075	0.756026	-1.1455	0.273336	-0.080341	0.936015
PF3D7_0502200	-0.287772	0.726207	-0.0713053	0.941724	-0.431169	0.587717	0.0411725	0.96882	-0.26958	0.788526
PF3D7_0502300	0.18283	0.873177	-1.3182	0.418601	1.03049	0.507962	0.891954	0.588648	-1.32686	0.351879
PF3D7_0502400	-0.128281	0.875944	-1.48192	0.232843	-1.3095	0.0712319	2.61507	0.0389938	-0.444249	0.670634
PF3D7_0502500	-0.659334	0.635188	-2.18276	0.212175	-0.0720588	0.96667	2.36943	0.316671	-0.630452	0.773313
PF3D7_0502600	-0.544053	0.625866	0.221789	0.856542	-0.345186	0.750227	1.38166	0.200456	-0.144075	0.901113
PF3D7_0502700	0.123301	0.881265	-0.295726	0.772387	0.0561823	0.949367	-0.559421	0.594723	-0.0879802	0.933268
PF3D7_0502800	2.97167	0.00181299	-0.487097	0.638024	0.209068	0.808754	-2.34376	0.0267401	1.23628	0.289775
PF3D7_0502900	1.4771	0.0566005	2.21604	0.0271733	2.7334	0.000353101	-2.81686	0.00565442	0.0530061	0.962122
PF3D7_0503000	0.959793	0.134819	1.71249	0.0622227	1.48524	0.0546383	-0.405909	0.670489	0.121771	0.897862
PF3D7_0503100	0.745721	0.359172	0.826547	0.384359	-0.728274	0.405217	-1.03723	0.292162	0.964329	0.296856
PF3D7_0503200	-0.476849	0.561632	0.182561	0.866987	-0.33462	0.754003	-0.0924984	0.927073	0.572679	0.544479
PF3D7_0503300	-1.59189	0.0180124	0.841194	0.447441	0.581882	0.499705	0.087825	0.929161	0.262725	0.782422
PF3D7_0503400	1.54508	0.0253335	1.51481	0.109829	2.28808	0.00425243	-0.545865	0.553613	0.0804803	0.937729
PF3D7_0503500	0.0249158	0.971883	0.0238103	0.980706	-1.05063	0.216782	1.24261	0.225844	0.135102	0.879193
PF3D7_0503600	-0.832982	0.205241	0.14722	0.893834	0.23702	0.798314	2.90375	0.0230683	0.45726	0.61674
PF3D7_0503800	1.11201	0.109031	0.258264	0.779997	1.73477	0.0191506	-2.41892	0.013755	-0.0191152	0.985312
PF3D7_0503900	-0.08568	0.94711	-0.465407	0.721328	-1.55435	0.170266	0.492889	0.676714	0.860853	0.427316
PF3D7_0504000	-1.07903	0.17857	0.126448	0.896859	-2.11426	0.00893714	1.67789	0.133154	2.32513	0.0564822
PF3D7_0504100	1.3806	0.050523	0.508314	0.636049	0.655381	0.445251	-0.393836	0.717521	-0.517202	0.548311
PF3D7_0504200	1.50182	0.0209917	1.74107	0.0962137	-0.183288	0.849914	0.15658	0.881646	0.830972	0.384424
PF3D7_0504300	1.55727	0.220791	-0.648773	0.602462	0.215984	0.857413	-1.2228	0.44104	0.114432	0.932921
PF3D7_0504400	-0.273152	0.708502	0.896116	0.351331	-1.37503	0.099508	0.770284	0.476417	0.602566	0.521597
PF3D7_0504500	1.14159	0.212448	-0.947338	0.435869	0.137777	0.904983	0.471197	0.698798	-1.03012	0.315275
PF3D7_0504600	0.418981	0.571945	0.917228	0.336373	1.34531	0.16789	-0.146144	0.872644	-0.0622178	0.953267
PF3D7_0504700	-2.02334	0.0101116	-1.53729	0.234156	-0.413218	0.716858	0.816895	0.54405	-0.26562	0.787232
PF3D7_0504800	-0.93822	0.228197	0.277691	0.798359	0.182952	0.87786	0.197438	0.839304	0.420328	0.632694
PF3D7_0504900	0.313932	0.689	1.27775	0.201447	2.37924	0.00605891	-1.1596	0.215253	0.439521	0.672225
PF3D7_0505000	-0.553858	0.57329	-1.60091	0.100242	-0.229643	0.777084	-0.733773	0.491135	-0.68741	0.520024
PF3D7_0505100	-0.99593	0.153608	0.0413329	0.972222	-1.47785	0.0934915	0.390514	0.707702	1.52139	0.116939
PF3D7_0505200	-0.834998	0.265123	0.253357	0.789809	-1.54079	0.0969532	0.554743	0.583703	1.59693	0.0889439
PF3D7_0505300	0.0456426	0.966322	0.41439	0.735203	2.18724	0.256399	-0.00368245	0.997626	-0.561848	0.623967
PF3D7_0505400	0.276805	0.688235	1.68774	0.112159	0.12193	0.908164	0.366191	0.69123	-0.142777	0.867476
PF3D7_0505500	-0.951196	0.186096	2.17857	0.0480724	-0.92141	0.302631	0.655704	0.539019	1.53342	0.141766
PF3D7_0505600	-0.712613	0.446029	-0.175065	0.87364	-0.982697	0.272904	0.206801	0.853064	-0.397903	0.741011
PF3D7_0505700	0.119653	0.861406	1.60704	0.146021	0.40634	0.641851	-0.559939	0.563512	0.720699	0.481655
PF3D7_0505800	1.73066	0.0188277	2.15975	0.0312467	2.03077	0.00837141	-2.5208	0.00621048	0.863351	0.46612
PF3D7_0505900	1.26199	0.0713953	1.12653	0.229498	2.26138	0.00204456	-2.40048	0.0247582	-0.137876	0.895202
PF3D7_0506000	0.787605	0.323657	-0.143304	0.885431	0.496111	0.598404	-1.9656	0.0649719	0.967736	0.39785
PF3D7_0506100	-0.531845	0.462019	-0.488226	0.669317	-0.0147542	0.985533	-1.11078	0.328063	-1.6226	0.121691
PF3D7_0506200	-0.799985	0.338417	-0.885126	0.449726	-0.477088	0.565287	-0.670889	0.547109	0.216823	0.821913
PF3D7_0506300	0.977575	0.256999	0.642118	0.519824	0.443695	0.635786	-0.0841466	0.934252	0.286228	0.759493
PF3D7_0506400	1.6748	0.0312155	0.927311	0.498918	1.26376	0.297309	1.15673	0.453349	-1.1302	0.251595
PF3D7_0506500	-1.26152	0.0698209	0.21772	0.846831	-1.39825	0.202405	0.797059	0.415183	-0.186581	0.833123
PF3D7_0506600	1.58723	0.647611	-2.95122	0.542942	-1.77672	0.597773	-0.612988	0.847911	0.209728	0.949867
PF3D7_0506700	-0.127756	0.861329	0.693233	0.490128	-0.771227	0.358793	-0.0292718	0.976683	0.77159	0.402681
PF3D7_0506800	-1.40677	0.0436739	-0.496813	0.591752	-1.09274	0.156457	0.385995	0.695163	0.749027	0.444213
PF3D7_0506900	-0.81516	0.297339	-0.175033	0.842696	1.65523	0.104445	1.4339	0.127066	0.229389	0.819381
PF3D7_0507000	3.25989	0.00023442	1.74178	0.120588	0.748316	0.527317	-2.29259	0.0258728	1.43435	0.199625
PF3D7_0507100	-0.376183	0.55178	0.0964735	0.916921	0.0110568	0.98963	-0.22109	0.83006	0.0283597	0.977824
PF3D7_0507200	0.0588657	0.945214	-1.04134	0.295793	0.224252	0.816233	1.56401	0.163617	0.259878	0.789543
PF3D7_0507300	1.24068	0.0616568	-0.466125	0.728454	3.94156	0.00170838	6.28942	0.000115398	-0.378136	0.714032
PF3D7_0507400	1.12954	0.0977656	-0.472774	0.722736	2.76299	0.0146261	1.81711	0.196862	1.4475	0.136078
PF3D7_0507500	-0.682825	0.388695	-0.485766	0.743417	1.13194	0.233511	5.21159	0.00043485	1.33859	0.197486
PF3D7_0507600	-1.58892	0.0642332	-0.244585	0.795545	-2.43359	0.00264171	2.27082	0.0185111	-0.106235	0.920094
PF3D7_0507700	-1.08435	0.122659	1.52118	0.0921634	-0.539363	0.519414	0.23317	0.841572	-1.22553	0.203812
PF3D7_0507800	-1.02497	0.102185	-0.295184	0.757336	-0.342728	0.696182	0.704251	0.450811	0.410468	0.650884
PF3D7_0507900	1.34171	0.0922767	0.298747	0.77456	0.506701	0.498819	-2.01996	0.0671883	-0.930789	0.321343
PF3D7_0508000	0.253459	0.715869	0.742776	0.439335	1.8117	0.0751896	-0.541816	0.593594	-0.342411	0.69054
PF3D7_0508100	0.640889	0.444795	-0.391486	0.703547	0.802056	0.466971	1.87304	0.0782207	2.54804	0.0230026
PF3D7_0508200	0.461566	0.478795	-0.070822	0.93786	0.652457	0.500266	-0.0834969	0.933676	1.22531	0.227408
PF3D7_0508300	-0.541864	0.445626	-0.0426906	0.967289	-0.83962	0.262053	-0.157203	0.891	-0.247212	0.802477
PF3D7_0508400	-0.0903263	0.911954	0.843949	0.414845	-0.136922	0.894948	2.03328	0.0521579	0.166459	0.862602
PF3D7_0508500	-0.526871	0.494292	-0.536739	0.581321	-0.484777	0.585494	1.29839	0.215646	1.20299	0.262133
PF3D7_0508600	0.925643	0.132848	0.0140935	0.98733	1.80217	0.0271738	-1.04122	0.271363	0.132712	0.897312
PF3D7_0508700	-1.85452	0.00474794	-0.345995	0.730126	-1.15874	0.275216	1.38176	0.168753	-0.334671	0.719646
PF3D7_0508800	0.372098	0.585621	1.10186	0.234517	0.884385	0.271205	-0.360463	0.705369	-0.203882	0.823878
PF3D7_0508900	-0.475416	0.470817	-0.106125	0.926349	0.136077	0.909691	2.24351	0.0582789	0.518265	0.539834
PF3D7_0509000	0.940395	0.169808	0.714497	0.432436	0.801523	0.278034	-1.50288	0.10532	0.706144	0.474731
PF3D7_0509100	-0.468697	0.503262	2.26854	0.0667978	0.19031	0.872058	-0.0553686	0.956233	0.446737	0.60464
PF3D7_0509200	2.14403	0.0402978	-0.375975	0.725854	0.83559	0.445164	-0.511041	0.668565	-0.0260012	0.982896
PF3D7_0509300	1.30977	0.0493867	0.69013	0.44535	1.82069	0.016311	-1.05633	0.266709	0.743552	0.492605
PF3D7_0509400	-1.84498	0.00898789	-0.469785	0.627612	-1.15913	0.121648	0.462437	0.623233	0.286781	0.764221
PF3D7_0509500	0.339141	0.764568	0.395046	0.725962	0.62959	0.592176	-0.110688	0.930521	-0.67164	0.521355
PF3D7_0509600	-0.795943	0.238389	0.702011	0.459545	-0.74025	0.321316	0.234585	0.814478	0.246569	0.783204
PF3D7_0509700	0.360451	0.680756	0.327032	0.733024	-0.0933391	0.930042	1.0749	0.284481	0.30338	0.768359
PF3D7_0509800	-0.598962	0.391737	-0.472817	0.601875	-0.968622	0.255532	1.49845	0.131026	-0.199795	0.83357
PF3D7_0509900	0.257086	0.766925	1.82235	0.0721071	2.44261	0.0362848	-1.1724	0.234895	0.463906	0.633056
PF3D7_0510000	0.259901	0.742217	0.997983	0.403741	0.701479	0.55649	0.101742	0.934402	0.616171	0.49816
PF3D7_0510100	-1.47006	0.0692909	0.646987	0.519138	-0.138116	0.88064	0.900617	0.341525	0.402874	0.70981
PF3D7_0510200	-0.256052	0.690571	0.849287	0.414471	-1.17715	0.166671	-0.204112	0.83278	0.610131	0.539465
PF3D7_0510300	0.815392	0.290511	-0.655695	0.543354	1.05538	0.209632	0.245068	0.818539	-1.08524	0.366102
PF3D7_0510400	-1.93159	0.0827744	-1.52648	0.168284	-1.56964	0.0740985	0.0876272	0.962992	-0.0865219	0.954303
PF3D7_0510500	-0.922385	0.163265	0.603341	0.558544	-0.569896	0.534071	0.40054	0.684589	0.435376	0.621232
PF3D7_0510700	-0.680862	0.766358	-3.39016	0.132449	-0.806461	0.744983	1.73502	0.725931	-0.545489	0.905197
PF3D7_0510800	-0.639723	0.481403	-0.802307	0.48781	-1.19251	0.275296	2.4442	0.050679	0.248337	0.851803
PF3D7_0510900	1.23847	0.663487	-1.22106	0.480237	1.5205	0.388442	-0.865451	0.862141	-1.04652	0.694509
PF3D7_0511000	1.51286	0.0234391	0.686216	0.466087	1.09256	0.137735	-2.62811	0.011277	0.294931	0.771182
PF3D7_0511100	2.32897	0.00467692	-0.034121	0.974234	0.920766	0.307789	-0.737832	0.552682	0.110057	0.916963
PF3D7_0511200	-0.0606437	0.932103	0.960721	0.329306	0.583532	0.567589	-0.108414	0.912207	1.06837	0.208212
PF3D7_0511300	-0.493928	0.562908	0.665434	0.511287	-1.08782	0.234327	-0.131046	0.906902	-0.364226	0.70878
PF3D7_0511400	1.8061	0.0894324	1.56612	0.25042	0.363204	0.772571	0.415955	0.792684	-1.03052	0.393069
PF3D7_0511500	-1.72201	0.0256032	-1.8703	0.0372422	-0.941416	0.295116	0.277548	0.791575	-1.1598	0.181347
PF3D7_0511600	0.756071	0.309464	-0.311271	0.779617	1.2995	0.189171	-0.152429	0.914258	-1.84819	0.0605466
PF3D7_0511700	0.413914	0.69601	-1.30733	0.242545	-0.838078	0.431447	-0.744842	0.559258	1.02479	0.323627
PF3D7_0511800	-1.29964	0.0412319	1.07581	0.269046	-1.47745	0.0458723	0.33714	0.732494	0.491238	0.599985
PF3D7_0511900	-0.890929	0.462125	-0.927083	0.435792	-1.27285	0.174863	0.749361	0.602093	-0.251839	0.869581
PF3D7_0512000	1.27301	0.0709366	0.711383	0.438944	1.44731	0.0450075	-2.08309	0.0300469	-0.129798	0.89531
PF3D7_0512100	1.45455	0.0417727	0.772008	0.430567	0.769505	0.381895	-3.2058	0.00792416	-1.22894	0.172088
PF3D7_0512200	-1.49804	0.120291	-0.478299	0.638033	-2.44568	0.00404445	0.429918	0.68684	1.17609	0.273913
PF3D7_0512300	-0.611603	0.412922	-0.156151	0.874663	-0.336865	0.656702	-1.00548	0.39059	-0.853392	0.354681
PF3D7_0512400	-1.81924	0.28375	-0.437668	0.823929	-1.60603	0.246814	0.815634	0.661242	0.0720613	0.968703
PF3D7_0512450	1.29939	0.484061	-1.92138	0.392156	-1.16201	0.554954	-0.441345	0.914049	0.365269	0.920753
PF3D7_0512500	-0.0194387	0.983133	-0.135458	0.899775	-0.866529	0.361135	0.21758	0.847636	-0.082607	0.944294
PF3D7_0512600	0.539631	0.432179	0.895489	0.334754	0.898017	0.241715	-0.901921	0.320853	0.475476	0.644528
PF3D7_0512700	0.400049	0.56309	0.443068	0.660965	1.15581	0.111398	-1.65315	0.111809	-0.599107	0.508526
PF3D7_0512800	-1.16526	0.154885	0.142733	0.905084	-0.93732	0.297682	0.0882751	0.940443	1.26473	0.223085
PF3D7_0512900	0.656457	0.587089	0.449861	0.813033	-1.34149	0.38194	-1.64117	0.272319	1.38496	0.345911
PF3D7_0513000	-0.62687	0.396268	0.152174	0.871276	-1.21175	0.144733	0.766924	0.471784	-0.818061	0.427686
PF3D7_0513100	0.482895	0.466867	0.983537	0.300208	1.57806	0.0872884	-0.365444	0.699209	-0.545323	0.567872
PF3D7_0513200	-1.55004	0.0383949	-0.880862	0.378058	-1.11999	0.200233	0.521794	0.573009	-0.267939	0.754131
PF3D7_0513300	-0.0583803	0.924096	-0.663678	0.568762	-1.38811	0.207462	-0.679931	0.514916	1.07638	0.31421
PF3D7_0513400	0.909187	0.226282	0.813623	0.417627	-0.520528	0.530295	-1.20594	0.252331	0.0375791	0.969151
PF3D7_0513500	-0.00580206	0.995498	-0.915279	0.426107	0.426923	0.590411	-1.62395	0.166654	-0.408965	0.715192
PF3D7_0513600	-0.723176	0.32443	1.44747	0.168291	-0.658072	0.472661	0.186776	0.84836	0.329735	0.712912
PF3D7_0513700	0.976225	0.233974	-0.515232	0.658884	-0.0788801	0.93488	0.232103	0.835983	0.309914	0.779031
PF3D7_0513800	0.752729	0.320284	2.35573	0.0198051	1.12657	0.202119	-0.92814	0.340094	0.0914925	0.92039
PF3D7_0513900	0.913686	0.25462	1.13461	0.245676	0.619595	0.523139	-1.87722	0.0683565	-0.152508	0.864938
PF3D7_0514000	-1.33192	0.1525	-0.175125	0.858916	0.0758472	0.945756	2.3951	0.0572113	-0.265053	0.797139
PF3D7_0514100	0.20381	0.771219	0.990417	0.383606	-0.0898401	0.939467	0.10688	0.914837	0.405523	0.641142
PF3D7_0514200	-0.381968	0.562414	-0.635089	0.498492	-1.67024	0.0405825	0.0646283	0.94835	0.702962	0.414725
PF3D7_0514300	-0.0119228	0.986765	1.64363	0.135211	-0.0249123	0.97832	0.155233	0.874897	0.466492	0.590193
PF3D7_0514400	3.64712	0.00783966	4.51675	0.241088	2.8888	0.55985	-2.06061	0.437121	-2.62136	0.292624
PF3D7_0514500	1.08971	0.227903	0.138	0.895563	-0.00974895	0.991908	0.190152	0.880768	0.131155	0.906177
PF3D7_0514600	-0.0827758	0.900357	-0.0917616	0.92635	-0.521683	0.589064	-0.670026	0.493729	0.511673	0.619882
PF3D7_0514700	-0.85169	0.691364	-1.67068	0.35041	0.462755	0.802414	1.00288	0.62319	-1.24117	0.462467
PF3D7_0514800	-0.52253	0.702484	-0.907143	0.550221	-1.36713	0.340051	1.97275	0.435851	0.267666	0.862276
PF3D7_0514900	-0.530964	0.527368	-2.1517	0.0244771	-0.546795	0.555771	1.02636	0.324871	0.986159	0.359525
PF3D7_0515000	-0.527649	0.462759	-0.815149	0.387474	-0.872648	0.242931	0.575997	0.533606	1.44388	0.13134
PF3D7_0515100	0.947999	0.202767	0.250795	0.800756	0.548393	0.589262	-0.225092	0.82661	1.35843	0.143526
PF3D7_0515200	2.74222	0.0142405	0.521926	0.644559	0.256311	0.885058	-2.09771	0.0744247	0.886998	0.379639
PF3D7_0515300	0.271645	0.698977	0.490312	0.60895	-0.0783456	0.924923	0.239776	0.795011	0.534135	0.564026
PF3D7_0515400	-0.452354	0.484756	-1.8381	0.090579	-0.0856059	0.94321	3.99563	0.00232167	0.644617	0.467172
PF3D7_0515500	-0.098269	0.905702	0.0596303	0.952979	0.0624429	0.952816	-1.34831	0.263817	-0.463093	0.608534
PF3D7_0515600	-0.0198214	0.979052	-0.254991	0.798751	-1.05033	0.283206	0.260714	0.791884	-0.756437	0.404959
PF3D7_0515700	-0.162583	0.829543	0.367676	0.682416	1.43222	0.117297	1.43639	0.155879	0.00920433	0.993985
PF3D7_0515800	-1.16874	0.196911	0.145449	0.895358	0.206172	0.806662	-0.100665	0.934265	-1.45733	0.193576
PF3D7_0515900	-0.370987	0.701536	0.604697	0.541279	-1.20044	0.241013	1.41301	0.188627	-0.20975	0.847774
PF3D7_0516000	0.0886785	0.896215	0.662001	0.548173	0.356878	0.643989	0.319958	0.759937	-0.286089	0.763569
PF3D7_0516100	-1.47196	0.13341	-0.0625701	0.953148	-1.1151	0.273529	0.405844	0.711691	0.997743	0.396059
PF3D7_0516200	0.65134	0.28792	1.32286	0.207865	0.274521	0.785393	-1.38194	0.145964	-0.0993361	0.937346
PF3D7_0516300	-2.85604	7.78823e-05	-0.65501	0.499545	-1.64857	0.0270917	0.474447	0.637605	-0.22143	0.833667
PF3D7_0516400	0.204035	0.760438	0.506904	0.596537	-0.547659	0.531459	0.149351	0.882932	0.410765	0.636429
PF3D7_0516500	0.0708612	0.928403	-0.187505	0.851747	0.73495	0.461288	2.1458	0.0521957	0.536165	0.593925
PF3D7_0516600	-1.03643	0.148003	0.895079	0.445503	0.18743	0.837114	0.904886	0.392426	0.981189	0.286431
PF3D7_0516700	-1.0924	0.0856428	-0.327276	0.718917	-1.09367	0.153959	1.09167	0.24774	0.51014	0.576776
PF3D7_0516800	-0.94109	0.163874	-0.193004	0.862882	0.429512	0.684342	0.743012	0.420917	0.673787	0.449722
PF3D7_0516900	0.130771	0.831146	0.974616	0.346778	0.0879324	0.935726	-0.719829	0.471162	-0.144223	0.908677
PF3D7_0517000	0.623352	0.375418	0.314196	0.728956	1.59214	0.0330138	-1.63534	0.0805187	0.467907	0.643009
PF3D7_0517100	0.557455	0.538494	1.36224	0.203602	-0.0350884	0.971736	-1.20326	0.252702	0.700186	0.470116
PF3D7_0517200	-3.27789	0.0139838	-1.528	0.199445	-1.94095	0.101967	4.87843	0.000405724	-0.64358	0.674495
PF3D7_0517300	-0.23141	0.741507	-0.112895	0.907713	-0.849238	0.332366	-0.646042	0.536771	0.59122	0.594516
PF3D7_0517400	0.043533	0.951129	1.59908	0.169903	-1.14988	0.157045	0.175788	0.861054	0.750386	0.396297
PF3D7_0517500	0.0824339	0.929662	-1.37309	0.221663	-1.14829	0.267143	2.96537	0.0210558	-0.596246	0.648229
PF3D7_0517600	-0.0865085	0.924021	-0.51671	0.716015	0.0490769	0.960747	2.49293	0.0887859	-0.824086	0.426046
PF3D7_0517700	-0.99906	0.105235	0.759694	0.406673	-0.288647	0.696546	0.387444	0.691698	-0.524198	0.556075
PF3D7_0517800	0.98834	0.286782	-1.29853	0.263692	0.393486	0.739402	1.78653	0.179562	0.684124	0.624637
PF3D7_0517900	-1.18279	0.109944	-0.00603201	0.994934	-1.73649	0.0529067	1.91055	0.0573434	0.250115	0.806742
PF3D7_0518000	0.0534566	0.932366	-0.569387	0.544703	0.375008	0.637219	-0.101626	0.913504	0.0618448	0.951647
PF3D7_0518100	-1.04975	0.183578	1.49686	0.160756	-0.921794	0.297362	-0.00502881	0.996233	0.432966	0.654967
PF3D7_0518200	0.0850815	0.905594	0.429946	0.719409	0.454438	0.624901	-3.23925	0.0223658	-2.40287	0.0311579
PF3D7_0518300	0.431573	0.512609	0.822307	0.375266	1.44576	0.0530648	-1.65199	0.118028	-0.551807	0.549856
PF3D7_0518400	2.14117	0.142316	-0.0780109	0.96354	1.63042	0.321186	-2.76153	0.158548	-0.508092	0.75458
PF3D7_0518500	-0.477414	0.488766	-0.301665	0.782258	-0.640544	0.410608	0.659844	0.505652	1.1363	0.205036
PF3D7_0518600	-0.82095	0.272508	0.292546	0.785323	-1.10102	0.297308	1.22414	0.239186	1.54124	0.140787
PF3D7_0518700	-0.373199	0.653194	-0.755574	0.474872	0.0781551	0.942895	1.89135	0.0872411	-0.116234	0.907139
PF3D7_0518800	0.634396	0.461616	-3.26284	0.00893288	-0.123191	0.920927	2.24656	0.0860419	-0.314855	0.837231
PF3D7_0518900	-0.262926	0.768467	0.899695	0.483663	1.84954	0.105076	1.33095	0.371676	-1.6044	0.144403
PF3D7_0519000	0.540753	0.527244	0.0136486	0.989124	-0.166317	0.856156	-0.507368	0.613924	0.607658	0.539279
PF3D7_0519100	1.59591	0.0170067	1.14172	0.207667	2.50828	0.00336678	-2.29297	0.0140928	0.586668	0.580571
PF3D7_0519200	1.41709	0.0348089	2.09593	0.035115	1.3744	0.148342	-1.94594	0.0332328	-0.484235	0.705672
PF3D7_0519300	-0.983854	0.25112	0.209478	0.835729	-1.0352	0.261873	0.777119	0.439863	1.15332	0.246134
PF3D7_0519400	1.44169	0.034712	0.552186	0.538631	1.7501	0.0150831	-2.20793	0.0195451	0.319322	0.764363
PF3D7_0519500	-0.0212615	0.975998	0.453397	0.679525	-0.255059	0.774748	-0.431307	0.701358	-0.413367	0.65011
PF3D7_0519600	-0.859171	0.20785	0.743859	0.454303	-0.596132	0.47057	0.0827341	0.932181	0.399333	0.639939
PF3D7_0519700	-1.67492	0.00808912	-0.807467	0.48376	-0.655331	0.396926	0.310434	0.797019	-1.61688	0.1218
PF3D7_0519800	-0.614713	0.349131	-0.684569	0.490741	-1.42672	0.0580641	0.377478	0.702664	0.572563	0.533529
PF3D7_0519900	0.0476406	0.961006	-0.211386	0.838409	0.0402823	0.966234	-0.431837	0.705378	0.433291	0.669339
PF3D7_0520000	0.624834	0.352927	0.731192	0.453223	1.05702	0.162749	-1.10552	0.226403	0.270068	0.795738
PF3D7_0520100	0.0304684	0.963902	0.385707	0.677725	-0.475299	0.529391	-0.852914	0.38489	0.23293	0.805235
PF3D7_0520200	-0.694358	0.351237	0.558176	0.57328	-1.27597	0.122287	-0.117326	0.908477	0.360911	0.678068
PF3D7_0520300	0.11052	0.867532	0.244452	0.814585	1.34914	0.0697672	-2.90267	0.0262828	-1.97817	0.0272891
PF3D7_0520400	0.470886	0.625811	0.103972	0.91668	-0.469434	0.628922	-1.43393	0.193666	-0.638208	0.579314
PF3D7_0520500	1.32111	0.0517496	1.20857	0.21334	0.287616	0.731274	-1.62091	0.115588	-0.0828449	0.924976
PF3D7_0520600	0.33822	0.643358	-0.367664	0.714659	1.39598	0.0555584	-1.51161	0.118822	-0.410871	0.673688
PF3D7_0520700	-1.29146	0.275089	-2.02084	0.091954	-1.62968	0.124535	0.995749	0.490245	0.021073	0.985375
PF3D7_0520800	-0.92279	0.215596	0.675615	0.523039	-0.819704	0.393793	0.71413	0.483755	0.210345	0.820339
PF3D7_0520900	0.396527	0.539417	1.29144	0.193398	-0.0032355	0.997167	-0.691917	0.499957	0.573488	0.582319
PF3D7_0521000	-1.69137	0.00943381	0.470165	0.624177	-0.484061	0.663046	0.941388	0.311139	-1.25915	0.159606
PF3D7_0521100	0.578387	0.652384	-0.0703518	0.956722	-0.64708	0.678633	-1.45607	0.333356	-0.86553	0.456104
PF3D7_0521200	0.813593	0.333658	0.139568	0.896362	1.46947	0.148724	0.27794	0.792764	-0.347113	0.730228
PF3D7_0521300	-1.13916	0.132921	-0.334457	0.743107	-0.254462	0.785984	0.161265	0.866928	-1.05701	0.237121
PF3D7_0521400	0.730617	0.423357	0.0213246	0.983204	-1.11061	0.236442	-0.426496	0.729095	0.10558	0.920978
PF3D7_0521500	-0.387171	0.609043	0.187956	0.852159	-0.11304	0.894925	-0.657232	0.542404	0.903106	0.322487
PF3D7_0521600	-1.68307	0.125142	-1.16642	0.374149	-0.528091	0.584388	-0.632684	0.698391	-1.50587	0.261665
PF3D7_0521700	-0.517422	0.510326	-0.061345	0.949389	-1.33633	0.117878	-0.255597	0.802716	-0.0619244	0.949254
PF3D7_0521800	-1.49517	0.102828	0.357993	0.707289	-0.697492	0.521157	-0.0831062	0.939713	-0.341475	0.704222
PF3D7_0521900	-0.375276	0.649742	-0.152102	0.888917	-0.663798	0.530887	1.50866	0.176144	-1.39923	0.181787
PF3D7_0522000	1.03237	0.120581	-0.296727	0.807183	0.94642	0.27603	-1.69961	0.147016	-2.52742	0.0149745
PF3D7_0522100	-0.906681	0.189332	0.260887	0.816551	-0.742183	0.503593	1.78699	0.1603	-0.770819	0.484489
PF3D7_0522200	0.669421	0.319415	-0.0595957	0.964558	0.448892	0.547232	-2.40774	0.055083	-2.01069	0.0610135
PF3D7_0522300	-0.259202	0.68447	-1.17752	0.187555	0.340068	0.730679	-0.0481	0.963493	0.45299	0.65795
PF3D7_0522400	0.53743	0.437649	-1.13186	0.230349	0.860441	0.386419	1.9089	0.100389	-1.17009	0.172235
PF3D7_0522500	1.76713	0.00711467	2.29519	0.0226696	2.82572	0.00203358	-2.18327	0.0179556	0.810987	0.482668
PF3D7_0522600	-0.922713	0.289884	-0.0834153	0.935615	0.900482	0.505554	2.09572	0.0685128	-0.0307664	0.975509
PF3D7_0522700	1.25405	0.147247	0.500153	0.657818	0.626954	0.535845	-2.20639	0.0536112	-1.19512	0.229606
PF3D7_0522800	0.609185	0.383243	-0.023145	0.97985	1.24408	0.0898575	-1.8007	0.0598293	0.341365	0.743619
PF3D7_0522900	-1.00046	0.292523	-1.80587	0.160472	-0.45941	0.695864	2.11157	0.0913856	0.374794	0.724125
PF3D7_0523000	-1.9138	0.00543643	-0.652353	0.467681	-2.24331	0.00263971	0.776193	0.453898	0.836286	0.400359
PF3D7_0523100	0.215075	0.750323	1.18396	0.251951	-1.63368	0.0463003	0.0933174	0.926416	0.429508	0.625815
PF3D7_0523200	0.202566	0.858734	-0.572125	0.651426	-0.645109	0.534938	-0.111014	0.923277	1.01308	0.308762
PF3D7_0523300	1.57532	0.0408454	1.07191	0.252981	2.65758	0.00141191	-2.29739	0.0153647	0.357552	0.75038
PF3D7_0523400	-0.0554324	0.930769	0.653674	0.469556	-0.831451	0.272749	0.422178	0.64628	0.346215	0.684046
PF3D7_0523500	1.54206	0.0880551	0.133039	0.897874	0.887952	0.344303	-2.35472	0.0795724	-2.20542	0.0313193
PF3D7_0523600	0.21643	0.774526	0.822518	0.432816	0.205924	0.815017	-0.561717	0.548654	0.345961	0.706765
PF3D7_0523700	0.683182	0.579786	-0.641298	0.618317	-0.939575	0.427591	-0.315172	0.825781	-0.591858	0.660961
PF3D7_0523800	-1.09752	0.12589	-0.749396	0.482996	-2.07735	0.00733081	0.283053	0.776388	-0.117095	0.903704
PF3D7_0523900	-0.62083	0.410169	0.0355871	0.973383	-0.101546	0.899957	-1.118	0.370461	-1.39209	0.120644
PF3D7_0524000	-1.90372	0.00384082	0.059777	0.946364	-1.5604	0.031321	1.06153	0.278406	-0.313601	0.723225
PF3D7_0524100	-1.49776	0.0411671	-0.771216	0.457818	-0.246597	0.784285	0.630932	0.50799	-0.444256	0.618513
PF3D7_0524200	0.208284	0.809608	0.357943	0.782255	1.57769	0.117195	1.24916	0.358343	-1.2978	0.203569
PF3D7_0524300	0.453355	0.517089	0.843457	0.361279	0.508015	0.549234	-1.03839	0.268076	0.306663	0.742876
PF3D7_0524400	-0.822396	0.227977	-1.1777	0.208399	-1.30286	0.166449	0.445058	0.668941	0.779248	0.451956
PF3D7_0524500	0.255004	0.788107	-0.855313	0.47916	-0.380057	0.642636	-1.73709	0.200234	-1.63066	0.148925
PF3D7_0524600	-0.259765	0.721107	0.231349	0.814114	-0.338289	0.696824	0.097074	0.928953	-0.464828	0.648204
PF3D7_0524700	0.790099	0.312187	1.14058	0.273924	1.37439	0.088619	-1.89623	0.0598084	0.106632	0.920151
PF3D7_0524800	-0.189855	0.812214	-1.38831	0.19261	-0.495723	0.568126	1.0695	0.340022	0.696098	0.527031
PF3D7_0524900	-0.619689	0.381963	-0.685128	0.477743	-1.09752	0.148291	0.427264	0.681864	0.829822	0.367358
PF3D7_0525000	-0.226489	0.813862	-0.539971	0.59565	-3.07326	0.00095775	0.768557	0.46004	1.28333	0.252715
PF3D7_0525100	-0.398428	0.516051	0.482057	0.612057	-0.160861	0.831471	0.121119	0.898651	0.0938361	0.925254
PF3D7_0525200	-0.435919	0.527458	0.765478	0.44974	0.582	0.56284	0.765608	0.406455	0.0940629	0.916232
PF3D7_0525300	0.170469	0.853552	-0.18994	0.88074	0.429928	0.781663	4.27546	0.00430179	0.411877	0.741377
PF3D7_0525400	-0.150695	0.889292	-0.570759	0.597528	-0.694407	0.621071	3.18135	0.0101089	0.907028	0.453001
PF3D7_0525500	-3.42094	0.00153322	-1.2733	0.258227	-1.12977	0.190782	0.897527	0.460103	1.25601	0.323564
PF3D7_0525600	-0.293039	0.707027	1.1835	0.256011	-0.318476	0.730759	0.324379	0.736121	0.361413	0.685297
PF3D7_0525700	1.33332	0.0439448	1.95674	0.0432099	2.97295	0.000706308	-1.18775	0.224232	-0.196349	0.846069
PF3D7_0525800	0.186562	0.795129	0.785544	0.543642	2.81684	0.00649928	4.39482	0.00210008	-0.426889	0.627534
PF3D7_0525900	-0.226867	0.789263	0.0459985	0.970704	1.20838	0.354217	3.1748	0.0123271	-0.27715	0.817926
PF3D7_0526000	0.379902	0.698126	-0.492117	0.634395	-0.724967	0.431383	-1.01963	0.334297	-0.196699	0.860835
PF3D7_0526100	2.11803	0.0756374	-0.874416	0.523568	-0.98251	0.448702	-0.826396	0.546337	0.640962	0.64381
PF3D7_0526200	0.60825	0.329505	1.48727	0.145751	0.0250047	0.975498	-0.124077	0.896074	0.240512	0.79511
PF3D7_0526300	-0.613273	0.369627	-0.34912	0.73785	-0.717007	0.332295	-0.15622	0.898838	-0.966514	0.321713
PF3D7_0526400	1.15106	0.172173	-0.310512	0.763535	1.77204	0.0624889	-1.62248	0.153851	-0.970821	0.350695
PF3D7_0526500	-1.73486	0.0289471	-0.318288	0.770802	-1.65549	0.0390818	-0.511605	0.668244	0.910164	0.393421
PF3D7_0526600	-0.460938	0.661322	0.291531	0.796564	-0.172267	0.900929	0.962149	0.415509	1.18215	0.236495
PF3D7_0526700	-0.137107	0.86104	1.44378	0.152534	-0.075075	0.942083	-0.450037	0.648833	0.151995	0.862168
PF3D7_0526800	0.522041	0.470917	0.470177	0.61629	0.644794	0.378753	-1.09067	0.268263	0.712804	0.467951
PF3D7_0526900	0.680745	0.364322	0.622171	0.494448	1.13591	0.146248	-0.949906	0.339067	0.308028	0.729044
PF3D7_0527000	-0.156343	0.830026	1.36377	0.253416	-0.394431	0.638023	0.438664	0.680027	1.01742	0.30094
PF3D7_0527100	1.70998	0.00799727	1.10157	0.231582	1.83949	0.0264028	-2.44581	0.0111132	0.453986	0.688722
PF3D7_0527200	-0.864679	0.243613	-0.954126	0.320613	-1.12639	0.129927	1.13369	0.219014	1.70258	0.114913
PF3D7_0527300	0.523578	0.436085	0.535401	0.560073	-0.240639	0.751375	-0.965929	0.325625	0.193177	0.839227
PF3D7_0527400	-1.51687	0.0848124	-1.38711	0.181194	-1.35447	0.0873766	1.2417	0.310462	-1.44071	0.181717
PF3D7_0527500	1.3039	0.0558514	-0.36021	0.704307	0.970466	0.33646	-1.25349	0.170169	0.940426	0.313155
PF3D7_0527600	0.0487913	0.945778	1.28571	0.159925	0.494475	0.510502	0.0378512	0.967628	-1.18883	0.162003
PF3D7_0527800	3.91084	0.0475512	4.70946	0.200854	3.96091	0.416045	-3.53756	0.1255	4.09609	0.280275
PF3D7_0527900	-0.916926	0.161088	0.339174	0.737652	-0.852246	0.251521	0.119843	0.905637	0.328625	0.743885
PF3D7_0528000	1.20033	0.0820381	-0.391255	0.696603	0.37911	0.634231	-2.80838	0.0196083	-1.04617	0.299591
PF3D7_0528100	-0.983681	0.172963	-0.311103	0.759902	-2.41978	0.00185217	1.45607	0.121245	1.06583	0.305597
PF3D7_0528200	0.249755	0.725435	-0.624646	0.524522	0.507014	0.535065	-0.436464	0.64103	0.129608	0.882304
PF3D7_0528300	-0.215961	0.789857	-1.34352	0.24917	0.531429	0.71171	4.81155	0.000710986	1.25181	0.19784
PF3D7_0528400	-0.101652	0.877635	0.142155	0.904609	1.98292	0.0457612	2.46042	0.0462237	-0.248573	0.776482
PF3D7_0528500	0.535746	0.433244	0.462899	0.637653	1.19871	0.114751	-0.981937	0.37226	-0.609025	0.474748
PF3D7_0528600	2.61767	0.00363716	0.549612	0.610141	0.772609	0.301537	-2.63269	0.005158	0.022551	0.982868
PF3D7_0528700	0.926736	0.144595	0.634614	0.47801	1.85056	0.0122637	-1.68358	0.0633082	0.42311	0.692617
PF3D7_0528800	-0.811733	0.339316	-1.33075	0.183548	-0.751307	0.396926	0.0490605	0.964393	-0.608754	0.531353
PF3D7_0528900	-0.491044	0.631256	-1.03586	0.469211	-0.758882	0.430997	1.55117	0.284088	0.151977	0.908189
PF3D7_0529000	-1.15407	0.0736944	-0.0561421	0.951056	-1.62858	0.0288818	1.34693	0.162476	-0.0204028	0.982701
PF3D7_0529100	1.18914	0.11618	1.3154	0.183042	0.139985	0.887976	-2.06536	0.0296102	1.21997	0.217578
PF3D7_0529200	0.310093	0.713268	0.554007	0.597068	0.192811	0.857773	-0.0524719	0.961208	1.18972	0.250373
PF3D7_0529300	0.505726	0.580762	1.33968	0.198164	0.111022	0.908125	-1.24365	0.256261	-0.933447	0.309339
PF3D7_0529400	-1.04603	0.139928	1.16438	0.227893	-0.540047	0.531903	1.07418	0.238177	0.412931	0.664713
PF3D7_0529500	1.14232	0.0865667	0.866392	0.375892	0.303065	0.719008	-1.86151	0.0466901	0.509899	0.646608
PF3D7_0529600	1.4073	0.770862	1.34257	0.782991	3.96091	0.416045	0.240464	0.929468	1.33427	0.785909
PF3D7_0529700	0.62241	0.526415	-0.508461	0.657058	-0.496009	0.66783	0.963899	0.447928	0.372007	0.759833
PF3D7_0529800	-0.240112	0.732615	0.193922	0.856627	0.658219	0.525807	-0.575407	0.55248	-0.181739	0.841846
PF3D7_0529900	0.658495	0.28903	0.138174	0.881934	0.772019	0.32257	-0.928095	0.310929	-0.0121961	0.989995
PF3D7_0530000	-0.103266	0.883531	-0.0535936	0.954048	0.509065	0.514215	-0.794543	0.392044	-0.193503	0.829902
PF3D7_0530100	-0.931271	0.18841	-0.496975	0.655683	-0.51729	0.497017	1.25736	0.233758	-0.0191274	0.983546
PF3D7_0530200	-0.989751	0.223313	-0.131878	0.895326	-0.868294	0.375901	1.0529	0.316772	0.739858	0.491447
PF3D7_0530300	0.00599906	0.993076	0.0177647	0.987674	-0.572009	0.602758	0.338784	0.746044	0.892253	0.308098
PF3D7_0530400	0.733506	0.545615	-0.147283	0.916396	-0.563068	0.652078	-0.669727	0.601881	0.261505	0.813926
PF3D7_0530500	1.14259	0.453243	1.416	0.240441	1.18289	0.43133	2.22196	0.263332	0.892279	0.653364
PF3D7_0530600	0.118491	0.867657	0.764375	0.410992	-0.735827	0.417597	-1.015	0.278572	-0.0353213	0.969543
PF3D7_0530700	1.29395	0.101608	0.653075	0.542556	-1.21179	0.174609	-1.33209	0.181636	1.29733	0.221786
PF3D7_0530750	0.0293977	0.975467	-0.250391	0.831149	-0.344217	0.709748	-2.4874	0.0648099	-1.94187	0.0844036
PF3D7_0530800	1.24214	0.110236	-1.11275	0.232035	1.24407	0.239773	-1.06266	0.285139	0.480145	0.671804
PF3D7_0530900	-0.644963	0.501694	-0.771699	0.484831	0.0144764	0.992225	0.980195	0.365846	0.778136	0.415658
PF3D7_0531000	-0.659242	0.423281	-0.481299	0.619564	-2.40897	0.00443782	1.18947	0.253523	0.351049	0.737338
PF3D7_0531100	-1.4872	0.0603822	-1.47198	0.20443	0.429515	0.744178	0.900608	0.405449	-1.54569	0.123316
PF3D7_0531200	-0.146679	0.879834	-0.422338	0.702122	0.471364	0.674378	-0.736273	0.538446	-0.577353	0.575939
PF3D7_0531300	0.312833	0.680908	0.588602	0.592635	0.136465	0.898613	-0.880816	0.442958	-2.20764	0.0312959
PF3D7_0531400	-2.03128	0.0448489	-2.23644	0.0414064	-0.403177	0.667552	-0.136589	0.913485	0.229502	0.840139
PF3D7_0531500	3.70171	0.151856	-1.13938	0.495716	1.70946	0.172039	-2.46416	0.254336	-5.48546	0.0825056
PF3D7_0531600	0.922719	0.314747	1.18367	0.29046	1.48991	0.254717	0.889507	0.44864	0.56214	0.667736
PF3D7_0531800	2.55136	0.386532	5.03348	0.00682229	0.373158	0.878494	-0.375129	0.854624	-2.82839	0.312451
PF3D7_0532000	1.25592	0.125742	0.872479	0.450029	0.955154	0.464185	0.956446	0.384538	0.309569	0.816331
PF3D7_0532100	0.618058	0.31565	1.56684	0.213556	-2.56199	0.017284	-0.559534	0.601479	0.491135	0.699237
PF3D7_0532200	-1.22928	0.140135	0.2412	0.812121	0.236183	0.758441	-0.513465	0.656021	-1.18301	0.239189
PF3D7_0532300	-1.07738	0.116097	-0.453181	0.62911	-1.33088	0.0735487	-0.572299	0.593043	0.125501	0.897524
PF3D7_0532400	0.216325	0.797157	2.98566	0.00338969	0.112522	0.903532	-1.52408	0.16386	0.59502	0.539621
PF3D7_0532500	-0.819853	0.542036	0.79566	0.512483	1.373	0.084792	-3.07435	0.0249613	-2.01229	0.0808342
PF3D7_0532600	1.52144	0.257319	3.01794	0.0428057	2.21425	0.0161338	-0.0690251	0.953641	0.540158	0.651741
PF3D7_0532800	-1.32027	0.44595	-1.66897	0.273262	0.97927	0.451985	-0.170269	0.923404	1.63897	0.463609
PF3D7_0532900	-3.91791	0.19096	-1.80485	0.412048	-3.35262	0.092294	-0.289113	0.899364	-0.487971	0.85921
PF3D7_0533000	-1.1539	0.329143	0.384881	0.816951	-1.34753	0.252205	-3.33287	0.00431899	-2.09078	0.0801838
PF3D7_0533100	-0.0135587	0.987622	-1.14702	0.323855	-1.18304	0.308276	0.838988	0.538638	2.03541	0.0854582
PF3D7_0600200	1.38703	0.183561	1.4392	0.204568	0.553885	0.641653	-1.56885	0.234521	-0.984063	0.370742
PF3D7_0600300	1.96418	0.0682845	1.81431	0.374469	-1.72992	0.199233	0.367635	0.769902	0.818887	0.508638
PF3D7_0600500	1.96824	0.0853838	-0.0295753	0.984084	-0.500007	0.69772	-1.61523	0.218837	1.7477	0.133204
PF3D7_0600600	2.47458	0.0581032	2.17765	0.285945	2.6683	0.120498	0.0410424	0.982526	-0.427452	0.790259
PF3D7_0600700	2.22662	0.363288	1.50055	0.620924	-3.31797	0.157226	0.602217	0.804153	-1.39899	0.530179
PF3D7_0600900	1.4073	0.770862	3.23386	0.505569	-1.11612	0.797049	1.361	0.751	-0.076459	0.981516
PF3D7_0601000	-1.09874	0.649923	-3.30822	0.244877	0.379478	0.818853	1.09287	0.792226	-3.07129	0.283041
PF3D7_0601100	-2.88295	0.205239	-2.11002	0.226096	-1.34589	0.348737	-0.117861	0.976209	-1.41053	0.567192
PF3D7_0601200	-0.639559	0.510013	0.970979	0.427659	-0.659426	0.536952	-3.43346	0.00239978	-4.11594	3.71867e-05
PF3D7_0601400	-2.86269	0.254761	1.69798	0.733733	-3.23871	0.453043	2.28134	0.508239	3.18468	0.458565
PF3D7_0601500	1.05009	0.38204	-0.164081	0.899366	-0.902926	0.426156	0.431816	0.7751	-0.267284	0.845248
PF3D7_0601600	0.887612	0.430321	-0.435805	0.722809	-0.514366	0.621134	0.0469308	0.975687	-0.371377	0.773235
PF3D7_0601700	0.927769	0.197232	-0.268317	0.805908	-0.33803	0.675761	-0.0962469	0.925722	-0.879588	0.388399
PF3D7_0601800	2.22953	0.0781442	7.99248	0.000202038	1.56387	0.501973	-3.30694	0.0360759	0.125718	0.944185
PF3D7_0601900	0.475702	0.534614	-1.21403	0.294638	-2.68419	0.0044969	-1.16702	0.268274	1.50612	0.130788
PF3D7_0602000	-0.795749	0.365675	-1.20787	0.26387	-0.461566	0.663364	0.563625	0.654681	0.427979	0.659358
PF3D7_0602100	-1.52422	0.0222636	-0.497339	0.611582	-0.689357	0.44699	0.572164	0.544574	-0.17918	0.847794
PF3D7_0602200	1.10199	0.109742	1.10647	0.249373	-0.364079	0.644807	-1.65165	0.0964913	0.680116	0.50072
PF3D7_0602300	0.952294	0.758725	-1.01558	0.613221	-0.174629	0.929561	-2.30584	0.448354	-0.908173	0.651275
PF3D7_0602400	-0.516612	0.479391	3.05533	0.017698	-1.12473	0.171728	-0.530258	0.644728	0.776349	0.420762
PF3D7_0602500	-0.696851	0.357179	0.882485	0.39946	-1.41919	0.117619	0.0398592	0.969931	0.986278	0.313746
PF3D7_0602600	-1.39947	0.0701498	-0.562231	0.540923	-1.45826	0.0629578	0.299102	0.751829	0.158402	0.862063
PF3D7_0602700	-1.18647	0.340825	-1.40517	0.250839	-0.552504	0.675702	0.518813	0.768954	-0.406509	0.757187
PF3D7_0602800	-0.955816	0.307147	-1.74992	0.134304	-0.127535	0.893979	0.4797	0.723797	-0.705731	0.559145
PF3D7_0602900	0.0928692	0.896793	-0.648133	0.501622	0.0166327	0.984654	0.089782	0.92771	0.515735	0.609504
PF3D7_0603000	-0.78918	0.38777	-1.62002	0.108088	-0.576495	0.488576	0.556537	0.587007	0.481197	0.687107
PF3D7_0603100	0.748619	0.38119	0.251325	0.817502	-1.42447	0.276364	-0.0418478	0.969864	0.319064	0.776531
PF3D7_0603200	-0.428349	0.56429	1.09223	0.282568	0.356443	0.69659	0.303767	0.766473	0.274873	0.763201
PF3D7_0603300	-0.200844	0.7589	0.819363	0.379998	-0.661867	0.407959	-0.153176	0.874901	0.661828	0.477886
PF3D7_0603400	-0.9528	0.222992	-0.214815	0.842173	-0.358896	0.674846	0.120697	0.9075	0.352465	0.691199
PF3D7_0603500	-0.256167	0.739553	0.798779	0.428895	0.515098	0.615188	-0.731098	0.438816	0.571967	0.517603
PF3D7_0603600	-1.08702	0.172844	-1.27463	0.190564	-1.01229	0.251853	1.77571	0.0913662	-0.374671	0.703495
PF3D7_0603700	-0.186174	0.872785	-0.363708	0.748557	-2.58682	0.0280892	-0.00651217	0.996143	1.43414	0.217946
PF3D7_0603800	0.387107	0.597375	0.951453	0.359485	-0.740196	0.446149	0.0800959	0.930423	1.82644	0.0755765
PF3D7_0603900	0.239136	0.81837	-1.18112	0.327696	-0.637586	0.632145	-1.5195	0.400315	-1.52841	0.208009
PF3D7_0604000	-0.512775	0.738411	0.210366	0.872702	-1.5512	0.300145	0.662355	0.591495	-0.0268557	0.981601
PF3D7_0604100	-1.45858	0.0491251	-0.642849	0.518536	0.368506	0.754451	1.87001	0.0601755	0.319561	0.74148
PF3D7_0604200	1.07683	0.209293	1.77726	0.121258	2.4441	0.0368005	-1.76146	0.0815255	1.00279	0.39624
PF3D7_0604300	-0.655276	0.363229	1.28293	0.210119	-0.097516	0.90355	0.00263106	0.997852	0.748033	0.409784
PF3D7_0604400	2.71308	0.0641761	-0.573494	0.725799	-0.234338	0.864985	0.570176	0.742493	0.523559	0.7771
PF3D7_0604500	-2.34174	0.00025893	-0.844712	0.38042	-1.18532	0.268988	1.21923	0.197941	-0.599846	0.531576
PF3D7_0604600	0.550161	0.568807	1.54517	0.14084	0.618141	0.555507	-0.912359	0.38728	-0.303528	0.751035
PF3D7_0604700	1.14114	0.109847	1.68036	0.0998306	1.21016	0.14608	-1.75799	0.0622287	0.601886	0.530586
PF3D7_0604800	-0.574711	0.652063	0.00143231	0.999049	-1.00939	0.339502	-0.553045	0.699391	0.302917	0.794386
PF3D7_0604900	1.93089	0.00622865	1.71082	0.0689616	2.77669	0.000934575	-3.10226	0.00498394	0.0419365	0.967694
PF3D7_0605000	0.770874	0.424176	0.891914	0.358423	1.16051	0.195882	-1.92669	0.0696169	0.0910257	0.927352
PF3D7_0605100	-0.823273	0.188781	-0.269671	0.775111	-1.57108	0.0449121	0.945895	0.350543	0.487657	0.581578
PF3D7_0605200	0.678195	0.376284	1.06967	0.274149	0.808255	0.412808	-0.918992	0.360095	0.58132	0.578147
PF3D7_0605300	0.746516	0.303939	1.12109	0.272361	0.951046	0.304642	-0.542302	0.586689	0.270256	0.807417
PF3D7_0605400	0.943405	0.402847	-0.72497	0.550602	0.611462	0.596294	-0.12033	0.931966	-0.322039	0.789744
PF3D7_0605500	-0.57873	0.475008	0.828438	0.458449	-0.109664	0.942194	0.262026	0.804292	0.594759	0.501198
PF3D7_0605600	-0.603291	0.512094	-2.17155	0.0678819	0.925255	0.408612	3.38834	0.0175001	0.0350525	0.973859
PF3D7_0605700	0.72046	0.302859	0.747171	0.53593	0.986683	0.364836	2.84941	0.0306696	-1.37394	0.127438
PF3D7_0605800	-1.18616	0.0893759	1.76454	0.112748	0.564715	0.575426	0.37284	0.6986	-0.311502	0.727796
PF3D7_0605900	-0.0903447	0.90871	-2.66647	0.011788	-1.14369	0.21568	0.464934	0.650202	0.790226	0.473608
PF3D7_0606000	-1.30146	0.064022	-1.98249	0.0302697	-1.71435	0.021678	1.5989	0.123925	1.38389	0.134752
PF3D7_0606100	-0.444582	0.489733	0.192905	0.840956	-0.078866	0.927109	0.0525437	0.95699	0.0227135	0.979521
PF3D7_0606200	1.34316	0.035122	0.620484	0.500209	0.987202	0.226073	-0.493917	0.619608	-0.300408	0.774016
PF3D7_0606300	1.24282	0.28289	-1.08912	0.510515	-0.27515	0.850237	-0.34607	0.809185	0.533408	0.7124
PF3D7_0606400	2.31939	0.0138892	-2.03617	0.110811	-0.0301507	0.977544	1.39903	0.317411	-0.0506195	0.971565
PF3D7_0606500	-1.65085	0.0125919	-1.16664	0.190337	-1.04088	0.158648	0.749198	0.440062	0.907072	0.295013
PF3D7_0606600	-1.63686	0.0360592	-1.69428	0.0611378	-1.21852	0.122315	0.552323	0.581777	-0.233887	0.799219
PF3D7_0606700	-0.990735	0.116053	0.903937	0.388762	-1.69562	0.0223144	0.424094	0.664511	0.584872	0.531961
PF3D7_0606800	-0.193812	0.790921	0.67288	0.51375	0.858608	0.304749	-0.917075	0.46709	-0.780696	0.420764
PF3D7_0606900	0.776418	0.303481	-0.374336	0.738702	-0.290397	0.704874	-1.76593	0.10126	-1.25289	0.251131
PF3D7_0607000	-2.17675	0.000825161	-0.184392	0.877523	-0.929752	0.364026	0.321926	0.768458	0.563185	0.532125
PF3D7_0607100	0.0569353	0.950227	-0.77469	0.482325	-0.337744	0.775057	1.00529	0.4801	-1.75583	0.154082
PF3D7_0607200	0.276733	0.724232	-0.797338	0.425109	-1.37076	0.187875	0.605461	0.598519	0.149394	0.899486
PF3D7_0607300	0.0591418	0.947439	-0.579759	0.559027	0.468022	0.669302	0.561869	0.611773	-0.701662	0.506515
PF3D7_0607400	0.760314	0.259405	0.392536	0.677567	-0.852006	0.277905	-0.566948	0.545474	0.219789	0.800531
PF3D7_0607500	0.664763	0.354427	-0.215181	0.82063	-0.527047	0.542103	-1.13668	0.241527	0.443451	0.629915
PF3D7_0607600	-0.0443992	0.950641	1.96955	0.0734585	0.595569	0.551322	-0.647715	0.484031	0.44142	0.619791
PF3D7_0607700	-0.987723	0.156002	-1.55142	0.159593	0.40812	0.756048	1.01142	0.29705	0.378907	0.672187
PF3D7_0607800	-0.0838932	0.905882	1.0255	0.316108	-1.22144	0.206648	0.536769	0.576522	0.432044	0.668358
PF3D7_0607900	0.649241	0.357746	0.632306	0.548427	0.906839	0.288044	-0.0475532	0.962973	0.134296	0.884814
PF3D7_0608000	0.588921	0.345571	0.864466	0.359074	0.54525	0.496704	-1.40585	0.136449	0.350703	0.730646
PF3D7_0608100	-0.377306	0.567885	1.87599	0.132306	-0.280632	0.773351	-0.547046	0.591949	0.0882693	0.920346
PF3D7_0608200	1.64712	0.0331257	0.556296	0.573476	1.44141	0.0968511	-3.11632	0.00568002	-0.509112	0.629601
PF3D7_0608300	-0.776234	0.427218	-0.143018	0.898955	-0.786702	0.566401	-0.0593949	0.957886	-0.0598955	0.959517
PF3D7_0608310	0.619509	0.524273	0.0112756	0.990666	-0.856639	0.350422	-1.53759	0.179083	0.70436	0.506228
PF3D7_0608400	1.73718	0.0468603	1.8656	0.0632864	1.82735	0.0208401	-2.58903	0.0201673	0.156477	0.875217
PF3D7_0608500	0.774678	0.240575	1.03284	0.270684	1.11334	0.131015	-1.71348	0.103206	-0.03658	0.969154
PF3D7_0608600	0.874564	0.287858	0.123096	0.897125	-0.301712	0.739701	-0.607425	0.527136	0.13385	0.891659
PF3D7_0608700	0.658526	0.315903	0.738687	0.432479	0.206198	0.797465	-0.910946	0.346415	0.0573802	0.953406
PF3D7_0608800	1.18901	0.149841	0.926495	0.427114	-2.40796	0.0235826	0.155408	0.868852	0.441696	0.627755
PF3D7_0608900	0.591075	0.426494	1.0294	0.341925	0.980432	0.345132	-0.180273	0.85301	1.07401	0.219094
PF3D7_0609000	-1.63197	0.0568505	-0.699341	0.497149	-1.6215	0.0414256	0.00143327	0.998963	0.843513	0.353514
PF3D7_0609100	0.201001	0.743627	0.553174	0.536588	0.407129	0.581749	-0.485018	0.596816	-0.493559	0.615012
PF3D7_0609200	0.0222767	0.97623	-1.06371	0.259301	-0.50184	0.575609	-0.418632	0.698357	0.556262	0.551148
PF3D7_0609300	-0.10746	0.934777	-0.808886	0.506007	-0.298255	0.82746	0.927674	0.431134	-0.54817	0.616282
PF3D7_0609400	0.122882	0.867725	0.478235	0.630762	-0.779829	0.399647	-0.393504	0.69788	0.486962	0.587842
PF3D7_0609500	-0.0914003	0.939568	-1.8458	0.133365	-2.44969	0.0447166	2.53328	0.116013	1.19683	0.353433
PF3D7_0609600	1.13249	0.551941	-0.104645	0.967553	1.45861	0.414846	-0.364793	0.912719	1.19589	0.502731
PF3D7_0609700	-1.00237	0.120516	-2.19939	0.0361308	-0.230248	0.794485	3.13197	0.0128917	-0.0329069	0.972862
PF3D7_0609800	2.00584	0.0139927	-0.255207	0.791118	1.96233	0.0425688	-0.87953	0.417281	-0.385989	0.658592
PF3D7_0609900	-0.0723769	0.91536	0.254529	0.815003	-1.36008	0.166834	1.33644	0.219161	0.537166	0.554486
PF3D7_0610000	0.888439	0.19929	2.0231	0.0519559	0.536455	0.560743	-0.879261	0.352654	0.630786	0.507463
PF3D7_0610100	0.164706	0.815658	0.732084	0.410911	0.338252	0.696948	-0.21161	0.816275	-0.151928	0.862368
PF3D7_0610200	-1.18317	0.121443	-0.269988	0.808226	-0.0135122	0.990239	0.242677	0.814922	-1.20792	0.213457
PF3D7_0610400	2.12265	0.0192512	2.70069	0.00440735	3.2581	0.000218254	-2.38289	0.0229914	0.0271343	0.981246
PF3D7_0610500	0.862896	0.276036	-0.539374	0.580701	0.204756	0.816454	-2.34284	0.0182388	0.759981	0.442341
PF3D7_0610600	-0.373491	0.596992	1.74574	0.0826067	-0.406738	0.604655	-0.253037	0.789839	0.401851	0.666391
PF3D7_0610700	-0.543138	0.570076	-1.64622	0.126666	-2.34051	0.00887937	-0.00900497	0.994023	1.95804	0.0627032
PF3D7_0610800	-1.83415	0.00520651	-0.690106	0.47052	-1.74669	0.0258596	0.793454	0.427781	0.370369	0.709602
PF3D7_0610900	-0.61248	0.360013	-0.215193	0.824647	-0.882727	0.3214	0.0687743	0.942383	0.160206	0.850223
PF3D7_0611000	1.26102	0.185357	0.0427536	0.969288	0.500432	0.693831	-2.65437	0.0549858	-0.442824	0.709662
PF3D7_0611100	0.401064	0.638195	1.73376	0.0834111	2.31995	0.0208886	-1.96762	0.0662784	-0.471093	0.631235
PF3D7_0611200	1.59731	0.0291615	1.68054	0.0917313	0.758388	0.354949	-1.18832	0.222799	0.383406	0.694297
PF3D7_0611300	0.0642926	0.936134	1.42815	0.141582	1.08321	0.22248	-0.877998	0.41153	-0.967856	0.261803
PF3D7_0611400	-2.32993	0.00397953	-0.547727	0.572799	-2.18141	0.0172768	1.63368	0.117099	0.383692	0.7277
PF3D7_0611500	0.914517	0.241283	0.0290959	0.981256	-0.435915	0.716052	0.584392	0.631364	-0.849881	0.418888
PF3D7_0611600	-0.31496	0.640929	-0.0804892	0.940196	-0.0832675	0.940177	0.104794	0.922272	-1.08166	0.317179
PF3D7_0611700	1.76457	0.00820839	0.144886	0.875207	2.59809	0.00108544	-4.24631	0.00021577	-0.0796299	0.944119
PF3D7_0611800	-1.26903	0.0817122	-0.379608	0.676658	-0.895535	0.312907	1.1283	0.228587	-0.28713	0.76899
PF3D7_0611900	1.84379	0.00874201	0.41657	0.651119	1.23885	0.109694	-1.21625	0.185944	0.538446	0.594846
PF3D7_0612000	0.184078	0.819749	1.05146	0.295676	2.18594	0.0179782	-2.43219	0.0385221	-0.411529	0.638124
PF3D7_0612100	-1.00242	0.205406	-0.580241	0.529768	-1.70474	0.0216712	0.350853	0.703604	0.33424	0.713179
PF3D7_0612200	0.13714	0.836009	0.66125	0.540341	0.446871	0.653886	0.198862	0.833601	0.399377	0.656805
PF3D7_0612300	3.72813	0.01907	-0.145367	0.920317	-0.00329867	0.998634	-2.28761	0.113624	-1.68825	0.227025
PF3D7_0612400	0.487872	0.563194	0.391347	0.689133	0.915429	0.419425	-0.773893	0.456603	-0.539697	0.55311
PF3D7_0612500	2.16149	0.0130243	-1.08759	0.289597	0.2118	0.817475	0.818436	0.482956	0.392588	0.717141
PF3D7_0612600	0.662876	0.324044	0.344905	0.704102	0.0506732	0.949484	0.062757	0.948842	1.10693	0.220131
PF3D7_0612700	0.28001	0.683331	0.383943	0.747985	0.726727	0.411654	-0.136241	0.905311	-0.652687	0.504342
PF3D7_0612800	0.787519	0.328891	-0.163793	0.867172	-0.76792	0.374031	0.0291386	0.978279	0.356483	0.719558
PF3D7_0612900	-0.811218	0.206969	0.185612	0.849228	-1.61359	0.030462	-0.143653	0.896462	1.10516	0.264281
PF3D7_0613000	0.0194633	0.981242	1.05668	0.323193	1.61488	0.0422308	-2.65343	0.0446313	-1.82329	0.0519885
PF3D7_0613100	-0.865692	0.25155	-0.0602827	0.956594	0.471372	0.52881	-1.80593	0.18156	-2.55988	0.00663079
PF3D7_0613200	0.742012	0.322972	1.46921	0.115317	3.96439	2.03465e-05	-2.74553	0.0164533	-0.463953	0.630631
PF3D7_0613300	-0.95673	0.161216	-1.72071	0.132476	1.26767	0.259974	3.79072	0.00452543	-0.566806	0.570482
PF3D7_0613400	1.80596	0.0171425	2.34288	0.0148028	2.41961	0.00240377	-1.92218	0.0465781	0.258141	0.815403
PF3D7_0613500	0.227944	0.73992	0.185771	0.857977	0.115363	0.893548	-0.0216613	0.981363	0.707115	0.42924
PF3D7_0613600	-1.34154	0.0478063	-0.314151	0.759042	-1.16554	0.334247	3.42487	0.00237711	0.991363	0.373983
PF3D7_0613700	0.232653	0.740463	1.30657	0.180014	-0.752653	0.346512	0.490946	0.599721	0.0403624	0.962518
PF3D7_0613800	-0.264247	0.714475	0.245669	0.81855	0.524604	0.600168	0.332464	0.736987	0.444223	0.619955
PF3D7_0613900	0.154857	0.817184	-1.33284	0.273463	2.59655	0.024331	4.81875	0.000640784	-0.154041	0.873508
PF3D7_0614000	0.625764	0.318397	1.15746	0.200631	0.109446	0.891251	0.199678	0.831607	0.59445	0.509536
PF3D7_0614100	-1.22325	0.101926	-0.595879	0.592146	0.720335	0.603736	0.708071	0.514601	0.577264	0.531154
PF3D7_0614200	-1.10275	0.264412	-0.941828	0.380194	-2.33999	0.0100105	0.124662	0.910228	0.102267	0.924631
PF3D7_0614300	-0.313141	0.642927	-0.545103	0.574989	-2.03923	0.0132044	0.132544	0.90101	2.15701	0.0687702
PF3D7_0614400	0.529112	0.467756	0.0443865	0.960968	-0.126573	0.864863	-0.908555	0.32456	0.460995	0.642311
PF3D7_0614500	1.00649	0.163628	0.276543	0.755077	1.47145	0.04332	-2.02179	0.0300027	0.122696	0.905848
PF3D7_0614600	0.80463	0.369075	-1.01531	0.408284	1.9607	0.0643623	0.982332	0.488484	-1.62893	0.0799499
PF3D7_0614700	-0.482028	0.52548	-1.22304	0.269497	-0.74717	0.445757	3.29592	0.00897203	0.225528	0.837206
PF3D7_0614800	0.777593	0.237903	2.65895	0.0122706	0.312555	0.688244	-0.70131	0.45946	0.00630578	0.994349
PF3D7_0614900	0.0763804	0.912757	0.0523063	0.957278	1.53847	0.109659	-0.0877311	0.926446	0.625735	0.469075
PF3D7_0615000	1.17741	0.130775	0.237736	0.813812	1.9183	0.00867705	-1.31349	0.185177	-0.0317638	0.976499
PF3D7_0615100	0.221346	0.809464	-1.56771	0.143289	-1.20865	0.292836	1.38276	0.263772	0.710378	0.587705
PF3D7_0615200	0.576635	0.529832	0.750592	0.505405	-0.117535	0.927171	-0.0979667	0.929702	0.508839	0.606162
PF3D7_0615300	0.471456	0.535796	0.217424	0.820075	-0.75512	0.458284	0.0920005	0.925908	0.538361	0.576821
PF3D7_0615400	-1.69175	0.00682807	-0.0292749	0.978926	-1.4861	0.144668	0.0989613	0.923384	-0.121078	0.8918
PF3D7_0615500	-0.057896	0.936336	0.831601	0.392683	0.208074	0.808747	0.836997	0.362424	0.840207	0.373503
PF3D7_0615600	-1.68082	0.0312204	-0.25725	0.77514	-1.09783	0.146277	-0.09186	0.923436	0.828287	0.382259
PF3D7_0615700	-0.189178	0.784252	-0.00496469	0.995839	1.19216	0.10171	-1.47871	0.170637	-0.838464	0.326173
PF3D7_0615800	-0.526216	0.495197	1.57398	0.145741	-0.483377	0.602632	-0.0844838	0.930748	0.821312	0.36013
PF3D7_0615900	-0.113761	0.863559	0.9861	0.397349	0.984942	0.256688	-1.11801	0.306357	0.214382	0.806179
PF3D7_0616000	0.855441	0.207455	0.641608	0.532457	-0.985387	0.302592	-0.808111	0.396936	1.11179	0.267053
PF3D7_0616100	1.33583	0.0733176	0.237628	0.7956	1.05201	0.17503	-1.52546	0.107357	0.737812	0.500948
PF3D7_0616200	0.85201	0.177816	2.21838	0.0490553	0.694639	0.383498	-0.0371886	0.967405	0.390379	0.661717
PF3D7_0616300	0.524794	0.53258	-0.575927	0.604392	-0.393805	0.686069	-1.06824	0.330108	0.500039	0.599138
PF3D7_0616400	-2.36064	0.0475115	-1.99487	0.0892723	-2.26129	0.0410126	1.62406	0.174054	1.68716	0.180603
PF3D7_0616500	-0.146304	0.911942	-1.41324	0.399609	-1.94766	0.590537	3.99849	0.0180053	1.17075	0.550299
PF3D7_0616600	-0.728606	0.321078	1.23716	0.248477	0.869937	0.397261	0.19747	0.836392	0.241219	0.782867
PF3D7_0616700	0.178961	0.844019	-0.301615	0.771957	-0.481375	0.574641	0.667764	0.533518	-0.900531	0.407446
PF3D7_0616800	-0.196702	0.783181	1.33953	0.188302	-0.944169	0.235724	0.249805	0.807799	0.726041	0.423197
PF3D7_0616900	-2.02833	0.0114538	-0.832715	0.396269	-1.00602	0.298957	0.880354	0.367257	-1.63605	0.125756
PF3D7_0617000	-0.261099	0.697574	0.84188	0.374708	-0.285113	0.700765	-0.791622	0.432503	-0.717886	0.455092
PF3D7_0617100	-0.327151	0.621744	0.0477716	0.959182	-0.289972	0.696232	0.967017	0.31497	0.0740449	0.941006
PF3D7_0617200	-0.537361	0.433463	0.653285	0.522281	0.119663	0.906175	-0.396017	0.679242	0.189346	0.821959
PF3D7_0617300	0.578954	0.518856	1.38301	0.167989	1.9723	0.0172102	-1.1324	0.255712	-0.607451	0.54484
PF3D7_0617400	0.256424	0.718223	0.330553	0.720194	-0.250336	0.786857	0.313742	0.74026	-0.350252	0.683844
PF3D7_0617500	0.0010567	0.998938	-0.725754	0.491283	-0.788135	0.40936	-3.44935	0.00114239	-0.691827	0.527259
PF3D7_0617600	0.149764	0.927317	3.47401	0.0360044	-0.329966	0.799144	-2.871	0.0347169	-0.115408	0.948358
PF3D7_0617700	-0.00429691	0.998715	0.742186	0.84349	-2.49458	0.332468	-2.4914	0.393796	-1.15997	0.589166
PF3D7_0617800	2.2873	0.00214635	1.10169	0.216049	3.01109	0.000138198	-2.26852	0.0254446	-0.0558691	0.961689
PF3D7_0617900	0.532505	0.424817	0.940384	0.33297	0.556797	0.539192	0.536147	0.575039	0.415671	0.69929
PF3D7_0618000	-1.29015	0.0518333	0.537467	0.648344	0.561153	0.612112	1.99957	0.12834	-0.731338	0.453711
PF3D7_0618100	0.231053	0.782932	-0.0153248	0.988601	-0.506565	0.611143	1.43157	0.164786	-0.149235	0.889286
PF3D7_0618200	0.660778	0.376471	0.55013	0.563954	1.16923	0.13108	-1.70336	0.0831935	-0.385466	0.691467
PF3D7_0618300	1.38762	0.0494924	0.815004	0.413241	0.25487	0.760423	-2.22274	0.0246125	0.274188	0.79984
PF3D7_0618400	2.49764	0.108168	-0.458943	0.770302	0.652317	0.657124	0.244517	0.91041	-0.570166	0.759807
PF3D7_0618500	0.636114	0.357703	0.504866	0.58141	1.83941	0.0359987	-0.834509	0.363504	0.353279	0.729506
PF3D7_0618600	0.848146	0.246574	0.93815	0.338823	0.347157	0.686487	-1.27836	0.257541	-0.193508	0.826951
PF3D7_0618700	1.46303	0.0895181	0.0867366	0.925371	-0.0285788	0.973263	-0.270955	0.776387	0.419795	0.652127
PF3D7_0618800	1.30614	0.22083	-0.85235	0.562466	0.0272554	0.983837	-0.342168	0.796623	1.58486	0.161049
PF3D7_0618900	0.392802	0.573176	0.161751	0.862491	-0.402575	0.706229	-0.427242	0.676121	0.192376	0.841045
PF3D7_0619000	-1.32098	0.0418628	0.623645	0.564459	-0.819721	0.394936	0.194428	0.846414	0.590828	0.498617
PF3D7_0619100	-0.534045	0.504614	-0.14657	0.877205	-0.970021	0.253805	-0.25847	0.793702	0.0940477	0.916114
PF3D7_0619200	-1.47256	0.0442196	-0.535059	0.636215	-0.929231	0.351236	0.382527	0.693821	0.114818	0.897164
PF3D7_0619300	-0.550511	0.494788	0.324872	0.747894	0.137626	0.887206	0.736193	0.460468	0.0639918	0.949174
PF3D7_0619400	0.0108294	0.989419	0.153939	0.884557	-2.12475	0.017634	0.859462	0.413903	0.784287	0.498428
PF3D7_0619500	-1.72478	0.0603305	-0.0594531	0.950025	-2.18908	0.0106355	0.397515	0.724985	0.719145	0.540794
PF3D7_0619600	-0.440844	0.709795	-0.357146	0.797024	-1.93184	0.207766	0.136345	0.915779	1.4835	0.186201
PF3D7_0619700	0.201726	0.758126	-0.485636	0.619244	0.419646	0.680913	-0.0903119	0.923568	-0.0113553	0.990113
PF3D7_0619800	-1.08851	0.222731	-0.804859	0.437898	-0.708732	0.451146	0.37726	0.725726	0.884128	0.360374
PF3D7_0619900	-0.0459669	0.943941	-0.0566186	0.957661	-0.400273	0.607077	-0.443986	0.668361	-0.260892	0.770031
PF3D7_0620000	-0.297888	0.728555	0.273996	0.815602	0.356393	0.789607	1.04363	0.407667	0.0381384	0.97501
PF3D7_0620100	0.853709	0.346171	-0.0762531	0.946782	0.90398	0.290272	-2.61638	0.0537703	-2.58988	0.00881282
PF3D7_0620200	2.52005	0.109725	-0.298139	0.860927	0.324322	0.834057	0.110576	0.962827	-0.273659	0.870103
PF3D7_0620300	0.00803044	0.993939	-2.60675	0.0476002	-0.201978	0.873533	2.11131	0.197607	1.32715	0.228939
PF3D7_0620400	-0.942256	0.172479	-1.17565	0.334063	1.42035	0.497064	3.80336	0.00357963	1.1043	0.237732
PF3D7_0620500	0.248936	0.739871	0.157916	0.86741	-0.464318	0.550916	-0.201288	0.839482	0.457706	0.614918
PF3D7_0620600	0.868506	0.414508	-1.18843	0.424725	-1.38965	0.324058	-0.0264558	0.985725	-0.300562	0.805711
PF3D7_0620700	2.40614	0.00140206	-0.101891	0.934397	1.96628	0.041097	-3.09182	0.0259562	-2.24248	0.0393419
PF3D7_0620800	2.88986	0.027896	-1.43489	0.772631	0.874327	0.802686	-1.12068	0.548086	0.877759	0.697406
PF3D7_0620900	2.20711	0.0948613	6.02246	0.0200214	3.72672	0.258055	-3.39029	0.00960094	0.870687	0.644678
PF3D7_0621000	-0.462382	0.699161	-1.52935	0.265823	-0.872951	0.379902	-0.531835	0.705245	0.689677	0.551865
PF3D7_0621100	-0.901898	0.166311	-0.282531	0.766175	-0.0911451	0.929999	2.03396	0.0462667	0.222995	0.81031
PF3D7_0621200	1.54844	0.0206791	0.843081	0.34825	1.6381	0.0481694	-2.01468	0.0260825	0.280557	0.812516
PF3D7_0621300	-1.06354	0.212775	-1.17276	0.236252	-0.337751	0.679678	0.00536507	0.995702	0.104943	0.913445
PF3D7_0621350	2.71977	0.0411828	0.154429	0.927506	0.60936	0.690397	0.861962	0.714991	-1.92508	0.105283
PF3D7_0621400	-0.889112	0.233354	-1.76024	0.109679	0.363028	0.735298	4.78745	0.00012322	-0.853436	0.365443
PF3D7_0621500	-0.62064	0.492759	-0.721903	0.494009	-0.671041	0.474056	0.567369	0.655638	-0.940215	0.339241
PF3D7_0621600	3.63469	0.134812	4.92673	0.290148	-0.0521274	0.978374	-2.36766	0.0477036	1.30923	0.714209
PF3D7_0621700	-0.596175	0.443214	0.745151	0.52231	-0.875998	0.33254	0.213195	0.845986	0.922461	0.337205
PF3D7_0621800	1.25816	0.0698299	0.502824	0.584822	1.73018	0.0314874	-1.70137	0.0622769	0.280045	0.796561
PF3D7_0621900	-0.0109049	0.98779	0.282642	0.769493	-1.57183	0.0561038	-0.452003	0.640511	0.942352	0.286719
PF3D7_0622000	1.37207	0.0612053	0.830797	0.451425	2.67246	0.00110205	-2.26573	0.0371081	-0.425553	0.672449
PF3D7_0622100	-1.0869	0.396608	-1.50733	0.222093	0.993745	0.384186	1.62901	0.251457	-0.0226287	0.983713
PF3D7_0622200	-1.60744	0.0324827	-0.243178	0.790602	-1.38581	0.0869163	0.403019	0.675838	0.269686	0.755562
PF3D7_0622300	0.482633	0.530084	0.305778	0.789006	-0.324575	0.749121	-0.408513	0.707385	1.46315	0.162057
PF3D7_0622400	0.454717	0.642345	0.209411	0.863762	0.841282	0.371327	-2.16836	0.126726	-1.02564	0.415697
PF3D7_0622500	0.859678	0.320449	-0.729482	0.504896	-0.625544	0.430478	-1.2383	0.287723	-0.613128	0.596357
PF3D7_0622600	1.01249	0.185158	1.07113	0.275726	2.4031	0.0017755	-3.08419	0.0136431	-1.87057	0.0289176
PF3D7_0622700	0.185396	0.892194	-0.0800184	0.946978	-0.984643	0.293143	-1.38607	0.35222	0.0965652	0.945564
PF3D7_0622800	-2.16989	0.00162342	0.121235	0.89976	-1.81334	0.0290994	0.83792	0.389494	0.729552	0.431999
PF3D7_0622900	-0.797936	0.228546	-1.8335	0.0782673	-0.518158	0.594519	1.78325	0.117519	-0.407092	0.647801
PF3D7_0623000	0.310556	0.657737	1.90315	0.0665409	-0.197487	0.81166	-0.358106	0.723284	0.489929	0.586476
PF3D7_0623100	-0.577899	0.375853	0.174875	0.868379	-0.490682	0.511432	-0.245654	0.811763	0.866254	0.385022
PF3D7_0623200	0.338509	0.663085	-0.246488	0.795812	-1.32559	0.092778	-0.777235	0.442305	0.249066	0.785706
PF3D7_0623300	2.05263	0.00420724	2.75947	0.00709094	1.8581	0.0258996	-2.40719	0.0219684	0.393176	0.713569
PF3D7_0623400	1.24023	0.153491	0.148045	0.886176	-0.296491	0.793177	-0.311642	0.757269	0.599113	0.545981
PF3D7_0623500	0.247966	0.701425	0.48258	0.603027	0.815555	0.317331	-0.571412	0.534777	-0.0458653	0.962925
PF3D7_0623600	-0.336825	0.686436	-1.53006	0.178881	-3.88379	0.000173398	0.358751	0.717275	2.28957	0.0473979
PF3D7_0623700	-0.378523	0.728152	-1.43328	0.19939	-2.4726	0.0320255	0.667112	0.569797	2.88717	0.0202089
PF3D7_0623800	-1.13209	0.0941364	-1.84474	0.0802182	-1.10837	0.209939	2.8472	0.0202288	-0.278341	0.779722
PF3D7_0623900	0.821894	0.293836	1.41981	0.15695	0.297948	0.714787	-0.865222	0.386027	0.422856	0.674206
PF3D7_0624000	-0.424917	0.498747	0.855102	0.405809	-0.445648	0.603603	-0.163738	0.869668	0.26393	0.808509
PF3D7_0624100	0.313475	0.642565	1.03838	0.271757	0.761734	0.415601	-0.545963	0.563806	0.0707331	0.941399
PF3D7_0624200	0.0646439	0.925488	0.728528	0.420326	0.227154	0.771172	-0.393823	0.669136	-0.088808	0.91663
PF3D7_0624300	0.954518	0.235321	-0.685517	0.488165	1.16362	0.211669	0.464468	0.662651	-0.0256821	0.980379
PF3D7_0624400	1.03552	0.122418	1.91717	0.0905081	-0.00802689	0.992178	-0.91095	0.363207	0.939614	0.326239
PF3D7_0624500	1.60514	0.0204338	1.91978	0.0338701	3.23992	0.000102731	-1.95989	0.0352135	0.0868899	0.937838
PF3D7_0624600	-1.61075	0.0138216	-0.95592	0.354964	-1.1503	0.180464	1.15944	0.264407	0.803127	0.36757
PF3D7_0624700	0.129554	0.873746	0.738148	0.454932	2.04419	0.0686077	-0.892502	0.356682	0.427881	0.627047
PF3D7_0624800	-0.33802	0.757825	-1.95874	0.183594	-2.23052	0.119354	0.849729	0.648195	0.681554	0.578442
PF3D7_0624900	1.12125	0.15659	0.0811055	0.936578	-0.0479251	0.965755	-0.326505	0.74754	-0.246158	0.818244
PF3D7_0625000	-0.814307	0.294528	0.130922	0.925354	0.700556	0.572046	1.96726	0.173545	0.197969	0.867156
PF3D7_0625100	2.55407	0.00952756	-0.516284	0.725401	0.430077	0.829785	-0.527386	0.728163	-1.19107	0.316617
PF3D7_0625200	0.867836	0.232092	-0.146102	0.899548	1.67854	0.1463	0.266459	0.806169	0.882215	0.34803
PF3D7_0625300	-0.669983	0.363986	0.710955	0.511178	0.347107	0.744838	-0.0458305	0.961491	0.192476	0.829614
PF3D7_0625400	-1.45733	0.0765815	-1.39827	0.277247	-2.25185	0.00247012	3.4017	0.00764448	0.701868	0.538127
PF3D7_0625500	1.63193	0.052708	-0.680777	0.572237	2.32504	0.00474686	-1.25243	0.292769	0.356867	0.749614
PF3D7_0625600	-1.24304	0.317933	-1.09328	0.328857	-2.5396	0.0106967	2.81572	0.0457479	-0.886998	0.492596
PF3D7_0625700	0.697324	0.437155	-0.162117	0.888565	-0.363077	0.675624	-1.67126	0.166334	-1.26882	0.273157
PF3D7_0625800	-1.52114	0.154941	-0.569972	0.588702	-1.93739	0.0493313	-0.177953	0.880032	-0.0152525	0.988487
PF3D7_0625900	0.615903	0.649424	-0.010205	0.994403	0.309842	0.851205	-1.26346	0.489578	-1.24546	0.40037
PF3D7_0626000	-2.21383	0.0130324	-0.769335	0.453316	-0.98715	0.21729	0.0212309	0.984972	0.108333	0.910045
PF3D7_0626100	0.765505	0.274652	1.34425	0.161278	0.889302	0.32556	-0.527948	0.586177	0.773464	0.45222
PF3D7_0626200	-1.33571	0.316867	-2.79148	0.0344022	-1.22336	0.2957	-1.11852	0.569659	1.36259	0.421224
PF3D7_0626300	-0.595513	0.527604	0.100261	0.92574	0.091752	0.939704	-0.0529178	0.960429	1.56777	0.137155
PF3D7_0626400	-0.428651	0.553841	0.342601	0.761033	0.37593	0.728947	0.268365	0.801305	-0.231119	0.787911
PF3D7_0626500	0.201603	0.865463	-0.592881	0.639689	1.38618	0.266089	0.902962	0.581301	-1.17748	0.379059
PF3D7_0626600	-0.0899318	0.916736	-0.579184	0.593693	1.99443	0.0259569	-2.94261	0.0277388	-1.03382	0.311598
PF3D7_0626700	-0.904371	0.152669	0.267179	0.806441	0.708158	0.32669	-0.696177	0.508661	-0.773426	0.359879
PF3D7_0626800	-0.399826	0.515167	1.16281	0.260898	-0.66486	0.426295	-0.455513	0.672173	0.111528	0.9241
PF3D7_0626900	-0.238663	0.779959	1.11361	0.251898	0.181334	0.854662	-0.536994	0.583244	0.301598	0.736647
PF3D7_0627000	0.082202	0.942725	0.336228	0.812659	1.18331	0.21794	1.31987	0.437003	-3.38543	0.0119822
PF3D7_0627100	-1.56248	0.0258651	-0.852176	0.355919	-2.13815	0.00397952	1.17068	0.242808	1.06208	0.260173
PF3D7_0627200	0.717893	0.367638	0.748333	0.476961	0.730811	0.477958	-2.43742	0.0667157	-1.01679	0.270622
PF3D7_0627300	-0.318073	0.60285	0.300896	0.734899	-0.311568	0.695146	0.122184	0.895236	0.205235	0.821394
PF3D7_0627400	1.35511	0.0690284	1.08164	0.28359	0.90296	0.282718	-2.13342	0.0417901	-0.266418	0.778104
PF3D7_0627500	1.18618	0.0703788	1.42853	0.144272	1.4662	0.0585495	-2.62697	0.00790303	0.611219	0.612858
PF3D7_0627600	-0.782513	0.376064	-1.57206	0.117393	-0.862883	0.377374	1.23249	0.340315	-0.305793	0.784697
PF3D7_0627700	-1.72673	0.0140059	-0.718236	0.443482	-2.57797	0.00071993	0.521843	0.617724	1.05206	0.254564
PF3D7_0627800	-0.776632	0.260733	0.629084	0.548383	-1.48185	0.0756401	0.232258	0.81926	0.638794	0.520851
PF3D7_0627900	-1.04424	0.150668	-0.319662	0.754403	-0.369095	0.636314	0.501668	0.646357	-1.21426	0.207353
PF3D7_0628000	-1.22388	0.218567	1.04075	0.31423	1.25612	0.134895	-1.39648	0.296036	-2.36021	0.0213113
PF3D7_0628100	0.266128	0.733115	-1.11432	0.228974	2.54392	0.0304066	3.58575	0.00529833	-1.02322	0.314672
PF3D7_0628200	-1.05393	0.100091	-0.372667	0.713702	-0.595712	0.479286	0.40596	0.672116	0.341916	0.701407
PF3D7_0628300	0.0510631	0.946962	-0.286883	0.777667	0.599927	0.502433	1.26026	0.199996	0.269201	0.78815
PF3D7_0628400	0.900939	0.202567	-0.719859	0.553281	0.740135	0.433084	1.73752	0.168349	-0.550759	0.619437
PF3D7_0628500	0.673636	0.535498	0.842793	0.441407	-0.0743499	0.943843	-0.962806	0.394444	-0.69243	0.523054
PF3D7_0628600	0.0865666	0.905515	0.668239	0.456439	-0.377089	0.653128	-0.204577	0.824471	-0.0044677	0.995943
PF3D7_0628700	-0.118404	0.900538	-0.116141	0.908484	-0.175704	0.837296	-0.0405229	0.969014	0.128062	0.907544
PF3D7_0628800	-1.76782	0.0874508	0.684469	0.526671	-2.16334	0.0670649	1.9205	0.134603	1.71263	0.179147
PF3D7_0628900	0.0815956	0.917083	0.888541	0.444687	-0.0821524	0.930986	-0.313497	0.752923	0.418173	0.64493
PF3D7_0629000	-0.348467	0.855195	0.977614	0.618671	0.606229	0.686754	-1.24498	0.458252	2.54112	0.180735
PF3D7_0629100	-0.980528	0.179823	0.0882322	0.926199	-1.66042	0.0706306	-0.146753	0.891234	0.791652	0.375321
PF3D7_0629200	-1.70909	0.0148997	1.02174	0.260454	-0.597163	0.439566	0.410491	0.697375	-0.155432	0.863173
PF3D7_0629300	-0.263216	0.74349	0.487996	0.716886	1.89906	0.0689828	3.58968	0.0127833	0.906196	0.329477
PF3D7_0629400	0.619495	0.42	2.03509	0.0421053	-0.66851	0.444742	-0.461791	0.663939	0.286886	0.737356
PF3D7_0629500	-0.624277	0.390592	-1.09363	0.236926	-1.33649	0.0788291	0.222917	0.809258	0.321594	0.739472
PF3D7_0629600	-0.79201	0.297843	-0.993325	0.331226	0.315097	0.710507	0.12712	0.908765	-0.469992	0.655089
PF3D7_0629700	-1.06241	0.10697	0.045127	0.96496	-0.0174703	0.984788	-0.168062	0.865595	-0.994522	0.248626
PF3D7_0629800	-2.29164	0.00251916	-0.658114	0.482164	-2.12975	0.0145294	1.72247	0.068914	0.425955	0.671111
PF3D7_0629900	0.127146	0.848869	-0.244212	0.79395	-0.16419	0.832779	-1.01158	0.272207	-0.124311	0.893913
PF3D7_0630000	1.38943	0.12369	-2.23392	0.0942305	2.10642	0.083956	1.13063	0.361159	0.647689	0.67743
PF3D7_0630100	-0.0434463	0.961462	-0.338303	0.771973	-0.217273	0.845953	2.08677	0.165512	0.118235	0.904287
PF3D7_0630200	1.81827	0.0360664	-1.62988	0.167402	1.56794	0.234907	0.958335	0.43699	-0.407002	0.762107
PF3D7_0630300	-0.999011	0.172211	1.49811	0.152766	-0.846385	0.430967	-0.122595	0.908748	0.498237	0.601436
PF3D7_0630400	0.275456	0.78926	-1.27701	0.29935	1.22935	0.368476	-0.362642	0.789326	-0.121863	0.908116
PF3D7_0630500	-0.0909917	0.925235	-0.95175	0.363435	-1.39461	0.126254	-0.528532	0.638045	-0.105502	0.9217
PF3D7_0630600	-0.944953	0.165933	0.94372	0.318399	-1.337	0.104789	0.797047	0.387806	0.19333	0.822816
PF3D7_0630700	0.385733	0.654482	-0.250182	0.807035	-0.669059	0.473332	-0.228251	0.846575	1.29222	0.187739
PF3D7_0630800	0.516969	0.552129	-0.956009	0.443985	0.843708	0.394581	2.37878	0.0653298	-0.668565	0.567683
PF3D7_0630900	-0.893714	0.19465	-0.10591	0.906403	-0.801187	0.298962	0.59279	0.52708	-0.622051	0.482426
PF3D7_0631000	0.828018	0.281848	-0.112417	0.912816	0.35704	0.714192	-0.694858	0.536948	-0.419515	0.654187
PF3D7_0631100	0.544521	0.685399	-0.153392	0.898221	-0.681097	0.511714	1.28753	0.392705	-0.835314	0.557059
PF3D7_0631400	-0.464577	0.730428	0.107787	0.940827	-1.13163	0.295831	-3.71844	0.00187686	-3.33227	0.00259268
PF3D7_0631500	-0.987863	0.544972	-1.63722	0.281841	-0.457434	0.693422	-0.118212	0.964104	-2.54197	0.213605
PF3D7_0631600	-0.0420144	0.982324	-3.11096	0.115155	-0.682825	0.725644	1.59421	0.658693	0.139285	0.966423
PF3D7_0631800	2.59008	0.469064	1.64936	0.741249	-3.80311	0.183836	-1.14314	0.817992	1.33427	0.785909
PF3D7_0631900	1.20957	0.509843	3.77897	0.0793715	-0.101789	0.943272	-2.61022	0.100208	0.80162	0.677373
PF3D7_0632000	-2.90106	0.492523	1.69798	0.733733	-2.75007	0.188649	-2.27915	0.502226	-2.32579	0.538458
PF3D7_0632100	1.4073	0.770862	1.64936	0.741249	-1.19315	0.632602	-1.96136	0.688487	-2.6528	0.593597
PF3D7_0632200	3.3395	0.229138	2.66399	0.586077	-3.90312	0.136454	-0.955631	0.831563	1.4218	0.772163
PF3D7_0632300	3.20848	0.103029	3.93933	0.377284	3.52504	0.0747007	4.14183	0.0811669	4.15886	0.207502
PF3D7_0632500	0.881666	0.25328	1.48239	0.147042	0.148415	0.883151	0.328523	0.751574	0.768839	0.399265
PF3D7_0632600	0.791928	0.626705	-2.50403	0.346203	-1.76627	0.457438	4.49954	0.19122	2.78272	0.558167
PF3D7_0632700	0.487141	0.600621	0.725719	0.597935	-0.824914	0.438299	-0.74725	0.487806	0.388614	0.743094
PF3D7_0632800	0.615401	0.330771	-0.922858	0.349208	-0.535275	0.559858	0.948827	0.364118	0.937753	0.31483
PF3D7_0700100	0.0719398	0.939884	-0.0783199	0.955372	-0.899482	0.547038	-0.22615	0.892777	-0.299914	0.81335
PF3D7_0700200	1.2947	0.386182	1.98362	0.406531	-1.76116	0.152688	-2.18492	0.149503	-0.02769	0.98853
PF3D7_0700500	1.20462	0.65613	3.42144	0.2223	-0.171481	0.884729	-1.77182	0.30245	-1.47148	0.404548
PF3D7_0700700	5.06136	0.0143105	3.61749	0.454866	5.57407	0.000333373	4.82176	0.0965908	1.68749	0.629067
PF3D7_0700800	2.49769	0.0162101	2.69077	0.0632575	1.84145	0.0817091	-0.442784	0.71431	0.955457	0.399707
PF3D7_0701000	-0.432783	0.925056	1.1822	0.712111	1.55395	0.635898	2.52165	0.270893	-1.75861	0.388519
PF3D7_0701100	0.216169	0.847776	-0.240474	0.867537	-0.581881	0.541448	-1.49963	0.250014	-1.2451	0.34549
PF3D7_0701200	-0.454435	0.913013	1.69798	0.733733	-1.49778	0.430415	-2.96916	0.265181	0.398774	0.926621
PF3D7_0701400	-1.6469	0.481695	-1.4535	0.327116	-1.72778	0.282327	0.509423	0.876262	-0.593335	0.861246
PF3D7_0701600	1.06214	0.311477	2.25885	0.0615114	1.69135	0.101783	-2.12031	0.0582677	-0.588361	0.593766
PF3D7_0701800	2.70624	0.583427	-1.67926	0.673052	-1.86443	0.576091	2.79553	0.569557	0.188902	0.969534
PF3D7_0701900	-1.03296	0.107415	-1.92649	0.160496	1.04271	0.304203	5.97369	7.41538e-05	-1.34361	0.21841
PF3D7_0702000	-0.906626	0.14012	-1.07095	0.465989	1.33063	0.0961483	5.05721	0.000494668	-2.10696	0.0416774
PF3D7_0702100	-0.783425	0.237819	-1.72236	0.144622	0.514719	0.602276	5.20042	0.000248957	-0.39097	0.725574
PF3D7_0702200	-0.7025	0.27071	-0.370589	0.792528	-0.482839	0.508544	3.5126	0.00700942	-0.175249	0.841826
PF3D7_0702300	-2.3528	0.00126232	-1.62554	0.259015	-0.342272	0.743699	6.05607	0.0610361	-2.68826	0.0119734
PF3D7_0702400	0.530239	0.455233	-0.624915	0.553092	-1.5606	0.0674239	-1.22063	0.288662	0.298927	0.79018
PF3D7_0702500	0.77361	0.263694	0.845863	0.369021	0.49567	0.570436	-2.11963	0.0364631	0.677848	0.570272
PF3D7_0702600	0.592224	0.440306	0.300836	0.818204	1.71579	0.100027	3.07115	0.060694	-0.440265	0.720251
PF3D7_0702800	2.25122	0.431134	1.64936	0.741249	4.9687	0.223566	-4.0247	0.190357	-0.043517	0.992914
PF3D7_0702900	2.1306	0.00193899	0.510781	0.573121	1.39488	0.0966844	-2.93552	0.00342494	0.762962	0.4739
PF3D7_0703000	-0.112315	0.927118	-1.36581	0.233138	-1.40789	0.205164	0.401346	0.765429	1.3769	0.244515
PF3D7_0703100	0.711605	0.49138	-0.890245	0.402807	-0.566987	0.535642	-0.969514	0.507656	-0.967618	0.436236
PF3D7_0703200	-0.0249421	0.971662	1.23228	0.256104	-1.27232	0.17149	-0.263776	0.783823	0.887968	0.309925
PF3D7_0703300	0.631341	0.392823	-0.0257918	0.980166	0.215264	0.783222	-1.36097	0.194016	-0.544007	0.544297
PF3D7_0703400	0.723492	0.371088	1.61796	0.165138	0.45829	0.633144	-0.84457	0.414328	1.17674	0.255102
PF3D7_0703500	-1.56398	0.0158843	0.401804	0.686624	-1.5244	0.0429078	0.634315	0.518887	1.16456	0.224568
PF3D7_0703600	0.328939	0.659313	0.442406	0.618502	1.68869	0.0328012	-0.368025	0.697989	-0.610322	0.501307
PF3D7_0703700	0.274724	0.694664	-0.323554	0.728926	0.254482	0.754461	-1.41033	0.14874	0.559237	0.541834
PF3D7_0703800	0.312885	0.737068	0.186667	0.884851	0.304072	0.838554	0.300358	0.810463	0.554806	0.6275
PF3D7_0703900	-1.53457	0.0940838	-1.28115	0.184947	-1.21376	0.142712	0.155787	0.878983	-0.679976	0.488562
PF3D7_0704000	-1.38346	0.136132	-1.48501	0.160187	-2.19511	0.0225393	0.874283	0.427274	1.4395	0.153279
PF3D7_0704100	-0.173763	0.835021	-2.58269	0.0210122	0.384782	0.750739	1.22709	0.25119	0.0224783	0.982069
PF3D7_0704200	-2.42973	0.00528904	-0.934803	0.384939	-2.1074	0.0190758	0.691753	0.531261	0.0670755	0.945896
PF3D7_0704300	-1.29006	0.0565989	1.1888	0.286882	0.954744	0.364902	0.468748	0.640234	-0.796445	0.358536
PF3D7_0704400	-0.573256	0.397083	0.419987	0.672277	-0.860813	0.321802	0.522464	0.57618	0.0334765	0.970668
PF3D7_0704500	-1.09928	0.130133	-0.561078	0.609536	-0.454684	0.740257	1.55738	0.134014	0.536705	0.540168
PF3D7_0704600	-1.06605	0.0918229	-0.569539	0.563244	-0.155752	0.859423	0.445829	0.666572	-0.235792	0.787238
PF3D7_0704700	-1.00951	0.302058	-1.70228	0.135453	-0.554988	0.601966	0.257092	0.812349	-0.0705457	0.948382
PF3D7_0704800	0.663652	0.401074	-0.00583324	0.995675	0.582005	0.712922	1.60346	0.142259	0.671977	0.475877
PF3D7_0704900	0.453752	0.570681	0.388173	0.697412	-0.587232	0.518668	-0.511344	0.621668	0.825918	0.356765
PF3D7_0705000	-0.818177	0.252565	0.453152	0.659943	-0.342852	0.703964	0.131649	0.887943	-0.393824	0.665571
PF3D7_0705100	-0.454096	0.567973	-1.14235	0.334478	-1.49652	0.330382	0.799674	0.448615	0.918857	0.318139
PF3D7_0705200	-0.697433	0.653908	-1.03799	0.521104	-1.03598	0.578074	1.1586	0.523803	0.041533	0.979824
PF3D7_0705300	-0.515133	0.46412	1.20796	0.263772	0.667069	0.494214	0.568054	0.544876	-0.835616	0.357606
PF3D7_0705400	0.80454	0.328716	1.34406	0.218869	-0.768392	0.380323	0.338374	0.722644	1.68239	0.1086
PF3D7_0705500	-0.935581	0.250039	-2.17071	0.0161816	-2.40743	0.00217039	1.4189	0.155572	2.74881	0.0112684
PF3D7_0705600	-0.166741	0.859563	1.53331	0.234496	-0.605576	0.5749	0.37448	0.735557	0.846785	0.383341
PF3D7_0705700	1.85281	0.0102458	0.110309	0.905559	1.9024	0.0136213	-3.46726	0.000720053	0.754632	0.486481
PF3D7_0705800	0.458742	0.596508	0.647152	0.522431	0.777037	0.380035	-1.48422	0.201736	-0.758637	0.47923
PF3D7_0705900	2.42417	0.00227634	2.78301	0.00711476	0.840004	0.315067	-2.29518	0.0223872	0.466014	0.671293
PF3D7_0706000	-1.62518	0.0340793	-1.54987	0.088471	-1.19034	0.119504	1.18585	0.221996	0.241707	0.800039
PF3D7_0706100	-0.749555	0.384451	0.525416	0.61135	-1.479	0.146816	2.00247	0.0373688	0.921019	0.360889
PF3D7_0706200	0.537392	0.575507	1.02606	0.314785	1.11303	0.294548	-2.1222	0.0587591	-0.430803	0.658676
PF3D7_0706300	1.27965	0.0552753	0.247484	0.823427	2.38247	0.00802666	1.27055	0.318661	0.0521394	0.95403
PF3D7_0706400	1.28164	0.0648996	0.436639	0.624061	2.3446	0.00174433	-2.39271	0.011143	0.337498	0.758505
PF3D7_0706500	-1.42644	0.0509779	-0.414135	0.689637	-0.14082	0.879279	0.452825	0.692064	0.0373773	0.965095
PF3D7_0706600	-0.611487	0.720459	-0.887974	0.562999	-0.0789485	0.950677	-1.64685	0.410714	-0.312919	0.852749
PF3D7_0706700	1.08868	0.146849	1.09694	0.345394	2.12607	0.00876886	-1.1957	0.29235	-0.174234	0.850896
PF3D7_0706800	2.72663	0.00934064	-0.353747	0.905517	0.174272	0.927751	-0.376494	0.845309	-0.366193	0.885465
PF3D7_0707000	3.76414	0.0076226	2.70725	0.579765	2.46597	0.620274	-1.03292	0.581176	0.254622	0.921911
PF3D7_0707200	0.038036	0.957043	1.25017	0.304201	0.734611	0.454542	0.625225	0.544619	0.235915	0.790411
PF3D7_0707300	-0.0937667	0.878294	-0.208583	0.8394	1.7991	0.0689647	1.75079	0.11634	-0.140822	0.876681
PF3D7_0707400	0.484374	0.47418	0.755946	0.412769	-0.568208	0.466697	-0.208134	0.837182	-0.0881981	0.918765
PF3D7_0707500	-1.02707	0.318268	-3.09199	0.0058585	-0.0705975	0.945451	1.76885	0.175673	2.07583	0.0583716
PF3D7_0707600	-0.460591	0.565217	-0.4163	0.694652	-0.229373	0.771612	-0.363201	0.744082	-0.467178	0.64814
PF3D7_0707700	0.357833	0.577503	0.183464	0.850696	-1.00107	0.171766	0.275342	0.768137	0.418457	0.682491
PF3D7_0707800	-0.151807	0.834659	1.07727	0.286263	0.60718	0.46356	-0.298342	0.756739	0.507877	0.555346
PF3D7_0707900	-0.145601	0.819246	0.294463	0.777348	1.21844	0.101702	-1.2299	0.234708	-1.29743	0.155804
PF3D7_0708000	0.050305	0.944176	1.42271	0.196927	-1.65149	0.0671423	0.299116	0.770708	0.407263	0.651317
PF3D7_0708100	-0.120692	0.871343	0.236593	0.824618	1.7739	0.0171452	-1.92897	0.144736	-2.36348	0.00603843
PF3D7_0708200	-0.272205	0.789545	-0.0637225	0.957525	0.434913	0.701721	-2.09944	0.199404	-1.38708	0.358293
PF3D7_0708300	0.474416	0.503031	-0.479497	0.634928	0.828225	0.261232	-1.77884	0.0698642	-0.617091	0.522237
PF3D7_0708400	-0.875417	0.150141	1.05346	0.334634	-0.100983	0.894282	-0.144093	0.89492	0.0331161	0.971278
PF3D7_0708500	-0.130743	0.838624	0.585381	0.595502	0.425227	0.664182	-0.833812	0.408452	-0.355772	0.679905
PF3D7_0708600	0.589512	0.694561	-0.243498	0.858547	0.095154	0.948055	0.827977	0.558957	0.0926217	0.941611
PF3D7_0708700	0.383657	0.553146	1.34971	0.170021	0.986232	0.238663	-0.808387	0.40211	0.297977	0.77932
PF3D7_0708800	-2.19398	0.00164428	-0.439584	0.663259	-0.198778	0.834329	0.115743	0.911491	0.249387	0.773152
PF3D7_0708900	-0.358116	0.664207	-0.11471	0.910389	0.34855	0.66946	0.259338	0.816038	-0.812925	0.379006
PF3D7_0709000	-0.61354	0.3259	0.306719	0.746598	-0.0651574	0.930723	-0.283616	0.757198	-0.524689	0.567751
PF3D7_0709050	2.73943	0.0183845	-0.353909	0.791981	2.67984	0.0129481	-0.769932	0.598007	-2.06546	0.190785
PF3D7_0709100	-0.37117	0.590296	0.980212	0.350068	-1.17266	0.174031	0.466583	0.641556	1.41392	0.142398
PF3D7_0709200	0.923655	0.210331	0.225263	0.820149	1.23856	0.252043	-1.17189	0.253885	1.08041	0.249912
PF3D7_0709300	-0.978673	0.218546	-1.21804	0.201498	-2.06135	0.0097965	0.353322	0.749967	1.73922	0.0600608
PF3D7_0709400	-0.637751	0.410313	1.40407	0.238517	-0.807301	0.535424	-0.147361	0.88542	0.741633	0.391231
PF3D7_0709500	1.14016	0.152944	0.0745434	0.944747	0.105709	0.910495	-1.60595	0.172346	-1.35403	0.192818
PF3D7_0709600	-1.86973	0.0174991	-0.546426	0.583424	-0.645043	0.473958	0.392774	0.685284	0.71148	0.453536
PF3D7_0709700	0.0831097	0.896372	-0.0918614	0.918176	-0.030562	0.970613	-0.0413764	0.964861	0.409399	0.640894
PF3D7_0709800	-0.312804	0.700903	0.278108	0.817941	1.11372	0.177595	-1.62166	0.191216	-2.58266	0.00656233
PF3D7_0709900	0.154261	0.838581	-0.0946574	0.929757	-0.0479021	0.96957	0.776758	0.463253	0.908556	0.342312
PF3D7_0710000	0.971553	0.153584	2.53014	0.0455444	-1.5132	0.164519	-0.407655	0.691472	1.15652	0.222824
PF3D7_0710100	-0.0887097	0.914662	-0.600194	0.543211	0.268381	0.748316	-0.677783	0.492276	-0.522962	0.618108
PF3D7_0710200	-0.705043	0.309714	0.672482	0.573038	0.103905	0.930226	-0.182626	0.86841	-1.62025	0.0985859
PF3D7_0710300	0.741039	0.258981	1.15887	0.244097	1.4102	0.0676852	-2.51595	0.0271721	-0.133823	0.891494
PF3D7_0710400	-0.888341	0.485951	-1.22145	0.243947	-2.47868	0.00472384	0.603673	0.662643	2.15514	0.0589205
PF3D7_0710500	0.692711	0.41684	0.317359	0.755222	-0.752253	0.398448	-0.287945	0.787755	1.09853	0.302423
PF3D7_0710600	1.34895	0.0668552	0.651376	0.464769	1.82156	0.021142	-2.2644	0.0121636	0.432429	0.69453
PF3D7_0710700	-2.9663	0.000423449	-0.975801	0.320858	-0.354527	0.714488	1.62433	0.184447	0.0681797	0.94758
PF3D7_0710800	-0.1457	0.85584	-0.604788	0.526253	-0.249786	0.749455	-0.0324882	0.974023	0.650743	0.526272
PF3D7_0710900	-0.587901	0.439729	-0.429784	0.660528	-0.372328	0.630243	-0.520912	0.647724	-0.688051	0.526175
PF3D7_0711000	-1.42405	0.0462239	1.66519	0.135021	-0.15354	0.857573	0.115972	0.911179	0.12119	0.887966
PF3D7_0711100	-0.274115	0.739235	-0.73889	0.560317	-0.137915	0.864745	-1.04062	0.400067	-1.62122	0.116063
PF3D7_0711200	-1.55631	0.160359	-1.24256	0.343331	-0.559939	0.615822	2.32431	0.0937502	0.180019	0.878159
PF3D7_0711300	-0.473038	0.533428	-0.159353	0.878113	0.423681	0.576783	-0.067243	0.951255	-0.225802	0.804098
PF3D7_0711400	-0.793735	0.285505	1.29549	0.191973	0.456855	0.650906	0.143546	0.876518	-0.804659	0.37539
PF3D7_0711500	-0.400187	0.528343	0.956169	0.341208	-0.450048	0.547765	-0.189951	0.852161	0.402461	0.634333
PF3D7_0711600	3.38696	0.418287	2.70725	0.579765	-0.848895	0.863409	-1.695	0.730129	1.33427	0.785909
PF3D7_0711700	-1.4294	0.143191	-4.68868	0.000103065	-4.3359	8.85553e-05	0.110655	0.955506	-0.171501	0.896296
PF3D7_0711800	2.07035	0.676505	1.69798	0.733733	-0.200983	0.966715	-2.62869	0.549498	-0.281584	0.954037
PF3D7_0711900	-0.432783	0.925056	-2.76648	0.388133	-2.45618	0.611735	-1.93725	0.368245	-2.77482	0.154406
PF3D7_0712000	-0.509553	0.559949	-1.86955	0.054865	-1.7225	0.0666243	0.250315	0.816892	0.0798199	0.945532
PF3D7_0712300	0.279348	0.718831	-0.652457	0.519487	-0.0188891	0.98549	-0.48955	0.691396	0.357004	0.72758
PF3D7_0712400	-0.160833	0.869325	-0.763256	0.555678	-2.89255	0.0241582	-1.40923	0.491541	-0.41416	0.726879
PF3D7_0712600	0.118979	0.924036	-0.140523	0.934684	-3.64773	0.0243848	1.51899	0.516478	0.0225421	0.99024
PF3D7_0712800	-2.12728	0.0746794	0.163671	0.900421	-2.13716	0.177278	-1.23155	0.634271	-1.48019	0.341128
PF3D7_0712900	0.181804	0.854588	-0.329178	0.802178	-0.603672	0.710943	0.694445	0.659799	-0.657367	0.569968
PF3D7_0713000	-2.41663	0.617899	1.64936	0.741249	-1.29794	0.683413	-0.865451	0.862141	0.188902	0.969534
PF3D7_0713100	-1.92721	0.165946	-0.0381038	0.974045	-0.215507	0.8543	-3.56531	0.00332964	-3.09851	0.00647193
PF3D7_0713300	-1.2776	0.156016	-0.667274	0.620377	-0.631893	0.571397	1.46892	0.431598	0.717842	0.754245
PF3D7_0713400	0.00104017	0.998839	-0.619641	0.508272	0.0287096	0.97282	-1.60098	0.116043	0.434111	0.622641
PF3D7_0713500	-1.65474	0.111987	-1.37909	0.237668	-1.6342	0.108667	1.87698	0.149353	0.101713	0.927143
PF3D7_0713600	0.366593	0.621138	1.45604	0.194156	-0.456292	0.645325	-0.685462	0.500117	0.397301	0.657201
PF3D7_0713700	0.256237	0.734513	0.229567	0.829257	0.377672	0.617059	-1.46365	0.200831	-0.836175	0.344396
PF3D7_0713800	0.686485	0.315532	0.788532	0.469662	1.50315	0.137257	1.45324	0.230797	-1.21471	0.227709
PF3D7_0713900	-2.28044	0.0129722	-1.52237	0.101817	-1.32577	0.0816906	0.499885	0.615946	0.980698	0.271738
PF3D7_0714000	0.989776	0.127129	1.08962	0.233812	1.83642	0.0137081	-1.2653	0.189564	-0.179962	0.856976
PF3D7_0714100	0.535756	0.757753	-1.70285	0.567969	0.31855	0.908855	1.14398	0.59007	-1.92719	0.242899
PF3D7_0714200	-1.16627	0.08658	-0.381792	0.687308	-0.840072	0.349364	0.918825	0.357849	0.69713	0.428025
PF3D7_0714300	-1.57743	0.033786	-0.478924	0.653154	-0.637881	0.482201	0.283458	0.786576	0.694512	0.418561
PF3D7_0714400	0.0106516	0.991694	-0.266104	0.809441	-0.655036	0.487024	-0.794148	0.488414	-1.88633	0.104996
PF3D7_0714500	-1.66967	0.0285603	-0.333377	0.728774	-2.46576	0.00350194	1.38021	0.176964	0.511797	0.609089
PF3D7_0714600	-0.557821	0.381847	0.698816	0.478168	0.928839	0.357328	-0.279802	0.765193	-1.23238	0.187266
PF3D7_0714800	3.34649	0.227245	1.69798	0.733733	-0.848895	0.863409	-1.695	0.730129	2.48677	0.608194
PF3D7_0714900	3.16775	0.00910794	4.27901	0.249348	3.08061	0.392229	-4.44825	0.00686903	-1.05878	0.629724
PF3D7_0715000	0.627689	0.393718	-0.25862	0.787494	-0.103469	0.896698	-0.975458	0.35334	0.237376	0.789471
PF3D7_0715100	2.80745	0.000449871	1.673	0.108644	1.50047	0.102394	0.0866475	0.941281	-0.100678	0.926337
PF3D7_0715200	-0.575845	0.44678	0.984982	0.344714	-0.613837	0.578919	0.289862	0.752409	-0.490547	0.571358
PF3D7_0715300	-0.398786	0.622961	0.955895	0.339649	0.568202	0.594437	0.279361	0.765777	0.690293	0.459706
PF3D7_0715400	-0.367485	0.687516	1.18937	0.217487	-0.78922	0.416225	0.364813	0.720464	-0.664157	0.482416
PF3D7_0715500	2.03475	0.00711463	1.51664	0.114763	3.11064	4.47921e-05	-2.93441	0.00437678	0.219742	0.83276
PF3D7_0715600	-0.235285	0.745033	2.81443	0.0157757	-0.878913	0.309649	-0.0862193	0.936276	0.937868	0.296095
PF3D7_0715700	0.648756	0.530572	1.43713	0.153097	0.967361	0.350616	-1.3984	0.175595	-0.232684	0.805309
PF3D7_0715800	-0.0584478	0.936214	0.513528	0.587528	-0.122848	0.886223	-0.72067	0.463394	0.736742	0.39428
PF3D7_0715900	-0.647065	0.373572	2.24577	0.0298165	0.635708	0.439576	0.0817122	0.935385	0.303839	0.740568
PF3D7_0716000	-0.712318	0.334946	0.251955	0.830213	-0.0686181	0.945285	-0.183868	0.873639	0.393618	0.67359
PF3D7_0716100	-0.826799	0.304324	-1.03892	0.300735	-0.159345	0.861913	0.34229	0.748388	-0.11951	0.896407
PF3D7_0716200	-1.54136	0.0215634	-0.0798085	0.933224	-1.88869	0.0121734	-0.386169	0.714781	-0.49965	0.59369
PF3D7_0716300	-0.242758	0.715526	1.24619	0.201357	-0.79769	0.292649	-0.136634	0.896207	0.81062	0.34038
PF3D7_0716400	1.07783	0.105126	0.482746	0.626331	0.911476	0.248648	-1.2428	0.184785	0.694975	0.482872
PF3D7_0716500	-0.0871418	0.916952	-0.0971718	0.924018	-0.528769	0.541009	0.216876	0.852383	-0.15888	0.890821
PF3D7_0716600	-0.069588	0.938107	0.482201	0.647177	-0.880032	0.368296	-0.894886	0.373209	0.501014	0.595194
PF3D7_0716700	-1.19343	0.233557	0.0546352	0.96079	-1.77737	0.0988187	0.772838	0.525885	1.39321	0.222586
PF3D7_0716800	-0.0298133	0.963881	0.578429	0.53915	0.789781	0.302925	-0.86634	0.363028	0.498135	0.61397
PF3D7_0716900	-0.438962	0.622183	-0.567741	0.567856	-1.71269	0.0230514	-0.672475	0.554473	0.846362	0.463031
PF3D7_0717000	2.20153	0.000490955	0.240634	0.794691	1.62184	0.0383764	-2.65646	0.00921899	0.308333	0.755712
PF3D7_0717100	0.222558	0.736443	2.18674	0.049676	-1.45266	0.0863416	-0.776449	0.446854	1.22275	0.161793
PF3D7_0717200	-0.0371717	0.95503	0.688096	0.458105	-0.836066	0.305731	0.482499	0.599873	0.41559	0.648464
PF3D7_0717300	0.213699	0.740908	0.548359	0.544272	0.0866179	0.906767	0.379713	0.701649	-0.178162	0.849359
PF3D7_0717400	-1.20682	0.0630077	0.0907462	0.920077	-1.0855	0.152364	1.48525	0.114037	0.180446	0.848909
PF3D7_0717500	0.2908	0.703204	-0.753111	0.403772	0.0313754	0.974203	1.46209	0.153582	1.482	0.124441
PF3D7_0717600	-0.10741	0.879969	0.716479	0.483208	-0.00569105	0.995939	0.885442	0.342102	-0.329286	0.705696
PF3D7_0717700	-1.23851	0.0684141	-0.513335	0.605894	-1.39786	0.0883235	0.445997	0.645072	1.11937	0.238798
PF3D7_0717800	-0.0669637	0.9434	0.827976	0.427203	0.386927	0.696602	0.694307	0.515279	-0.404133	0.683313
PF3D7_0717900	0.549539	0.423386	1.05112	0.260325	-0.187681	0.80965	-0.769253	0.43099	0.344172	0.729285
PF3D7_0718000	1.13259	0.221308	-0.501716	0.646031	1.20526	0.234868	-1.37131	0.331874	-0.33262	0.779492
PF3D7_0718100	-0.61493	0.451529	0.620309	0.542265	-0.581583	0.643224	0.050725	0.96242	0.437474	0.635581
PF3D7_0718300	-1.06468	0.520991	0.554819	0.753884	1.54112	0.528035	0.406848	0.870139	0.933394	0.601298
PF3D7_0718400	1.56718	0.0452491	2.64023	0.0100055	0.901438	0.320924	-0.982596	0.283271	0.456407	0.675882
PF3D7_0718500	1.49868	0.0367184	0.912887	0.340393	1.34604	0.0688673	-1.4886	0.10014	-0.102772	0.916194
PF3D7_0718600	0.467229	0.474191	1.54508	0.132443	0.695516	0.54189	1.06556	0.292758	-0.308716	0.719528
PF3D7_0718700	0.986449	0.286333	0.329424	0.762899	-0.554228	0.564325	-0.329904	0.787959	-0.771783	0.479466
PF3D7_0718800	-0.196495	0.914956	0.164029	0.898236	1.57787	0.327809	0.478369	0.787493	-0.379571	0.807192
PF3D7_0718900	1.06114	0.453121	-0.387311	0.83153	-0.519018	0.768112	-0.77697	0.80572	2.25141	0.499912
PF3D7_0719000	0.98481	0.223195	-0.246812	0.843232	0.185731	0.812056	-2.99958	0.0452109	-1.11043	0.356855
PF3D7_0719100	1.31393	0.0863314	0.930958	0.31763	1.571	0.0417416	-2.38733	0.030037	-0.268759	0.77293
PF3D7_0719200	0.195871	0.81045	-0.407081	0.709282	1.2284	0.181588	0.825564	0.446574	-1.1825	0.248853
PF3D7_0719300	-1.26472	0.0823907	-0.306342	0.753769	-0.661437	0.401537	0.17634	0.859213	0.931298	0.287759
PF3D7_0719400	-0.836432	0.213754	-0.453025	0.683325	-0.269158	0.7801	1.01428	0.314086	1.26702	0.159126
PF3D7_0719500	0.157192	0.811807	1.04343	0.247829	1.05701	0.21843	-0.368878	0.698024	0.236234	0.786288
PF3D7_0719600	1.13592	0.112526	0.880222	0.360169	1.11015	0.144903	-1.8276	0.0594921	0.0908243	0.927959
PF3D7_0719700	0.965387	0.189349	-0.186142	0.841282	0.929017	0.28061	-1.4071	0.123614	0.66213	0.482058
PF3D7_0719800	-0.999065	0.232928	-0.585372	0.576707	-0.883614	0.309581	-0.664876	0.538884	1.15057	0.214898
PF3D7_0719900	-1.20344	0.113684	-0.757337	0.462843	-0.878786	0.258295	0.438121	0.651867	1.59486	0.115273
PF3D7_0720000	0.513566	0.430728	1.09177	0.269582	0.938061	0.266494	-1.3891	0.127525	0.762834	0.458032
PF3D7_0720100	-0.127411	0.861634	0.113984	0.909827	0.495249	0.543667	-0.801893	0.416515	-0.816411	0.358765
PF3D7_0720200	1.354	0.0702598	0.395741	0.660194	1.37067	0.0659862	-1.75038	0.0613529	0.330083	0.757204
PF3D7_0720300	1.15948	0.131233	1.94854	0.169428	3.95507	8.2225e-05	2.06618	0.20305	-1.43261	0.145126
PF3D7_0720400	-0.765361	0.267996	-0.0338363	0.971841	-2.35403	0.00229027	0.83256	0.416829	1.42171	0.15516
PF3D7_0720500	1.16515	0.11384	-0.122037	0.907143	-0.107054	0.896328	-1.68778	0.115227	-0.951396	0.294584
PF3D7_0720600	0.173094	0.781868	0.00363412	0.997063	-0.305665	0.737976	-0.836556	0.40945	0.83455	0.4091
PF3D7_0720700	-0.517393	0.419955	-1.14374	0.240351	-0.543545	0.521511	1.69209	0.147255	0.34259	0.70456
PF3D7_0720800	1.57901	0.0427479	2.03217	0.0430814	1.65508	0.0577395	-2.22181	0.0207309	0.202947	0.843993
PF3D7_0720900	0.891211	0.204563	1.06227	0.27904	0.440191	0.640601	-0.925278	0.358792	0.603577	0.524413
PF3D7_0721000	-0.993359	0.135405	-0.129395	0.899667	-0.376617	0.65599	0.0478517	0.963379	0.479524	0.58019
PF3D7_0721100	-0.0492166	0.938755	0.601013	0.555467	-0.116444	0.881643	-0.850693	0.478526	-0.601096	0.562186
PF3D7_0721200	1.63334	0.0345265	-0.19501	0.862717	0.506731	0.594254	0.425013	0.696767	-0.517852	0.569601
PF3D7_0721300	-1.55848	0.0465778	-0.749435	0.425704	-1.03128	0.260289	0.60188	0.53175	0.122026	0.890325
PF3D7_0721400	-0.119008	0.874035	1.26482	0.209568	1.60692	0.0475724	-1.8015	0.14195	-0.862651	0.30843
PF3D7_0721500	0.512724	0.652828	-1.18985	0.447985	0.54153	0.646412	-0.273657	0.83522	0.905524	0.436429
PF3D7_0721600	1.47022	0.0377476	0.817993	0.366309	1.6674	0.0358049	-2.4068	0.0120366	0.383886	0.728023
PF3D7_0721700	0.681703	0.341107	0.0450498	0.966205	0.935986	0.291171	0.81158	0.451946	-0.420316	0.675341
PF3D7_0721800	2.45398	0.00124506	2.31102	0.027642	0.435034	0.621221	-2.36664	0.00883486	1.6617	0.168636
PF3D7_0721900	1.14763	0.0734129	0.316444	0.758679	0.10296	0.89605	-1.81439	0.102377	-0.932533	0.286715
PF3D7_0722000	0.262633	0.737834	-0.209157	0.846105	0.838605	0.253883	-0.16248	0.875932	-0.995677	0.35825
PF3D7_0722100	-1.16155	0.0966387	-0.105399	0.91207	-1.29033	0.0889406	0.306002	0.746925	0.228149	0.803774
PF3D7_0722200	0.422224	0.497549	-0.525294	0.625218	2.55	0.0114307	2.28463	0.0611558	0.158507	0.868595
PF3D7_0722300	-1.02764	0.151976	-0.391929	0.68822	-0.301139	0.71415	-0.0532435	0.958088	0.491378	0.574098
PF3D7_0722400	0.421125	0.510753	0.979058	0.302888	-0.918932	0.244889	-0.80885	0.396148	0.746142	0.420802
PF3D7_0722500	0.515058	0.446537	0.744294	0.415061	0.607752	0.451511	-0.0883933	0.926126	-0.367047	0.679143
PF3D7_0722600	-1.1823	0.0643213	-0.399633	0.653922	-0.359091	0.647192	1.06106	0.261344	0.311648	0.731136
PF3D7_0722700	2.22184	0.00492211	2.08112	0.039251	1.11401	0.202358	-2.44356	0.0119732	0.0404853	0.971758
PF3D7_0722800	-0.968698	0.348106	-1.86964	0.139794	-1.48806	0.261172	3.75705	0.00493595	0.526502	0.695279
PF3D7_0722900	-0.325975	0.749098	0.21694	0.840252	0.817856	0.525839	1.57626	0.243804	0.642205	0.553472
PF3D7_0723000	-1.20046	0.291071	-0.634205	0.587356	-1.25477	0.188794	-0.963226	0.412022	-0.140875	0.916831
PF3D7_0723100	2.30747	0.0924706	-2.96457	0.143544	1.37727	0.545888	-0.725995	0.866521	0.190221	0.895108
PF3D7_0723200	0.870812	0.24799	0.500593	0.65579	3.50148	0.00449309	1.01003	0.428969	-0.442962	0.638323
PF3D7_0723300	0.743672	0.306357	1.48691	0.181852	1.3834	0.157852	1.47635	0.199749	0.0712501	0.943898
PF3D7_0723400	-1.56605	0.0422513	-1.60017	0.124704	-0.562779	0.558902	0.685033	0.524031	0.0345555	0.969748
PF3D7_0723500	-0.0339269	0.971286	-1.47172	0.20213	-1.05089	0.248942	0.989398	0.512712	0.0905435	0.943121
PF3D7_0723600	1.94704	0.00355427	0.413284	0.669799	1.43276	0.0946276	-2.21303	0.0229058	0.341525	0.760579
PF3D7_0723700	0.255027	0.747566	1.29699	0.259003	-1.67733	0.0741658	0.143501	0.896237	1.10953	0.250711
PF3D7_0723800	-0.196898	0.771178	0.397338	0.67254	0.420995	0.675043	0.761137	0.44224	0.489668	0.574771
PF3D7_0723900	-0.848508	0.305492	0.0605861	0.956269	-2.13473	0.00809949	0.422428	0.669309	1.98024	0.0586689
PF3D7_0724000	0.559678	0.501034	0.50596	0.640942	0.828899	0.41747	-0.199639	0.847218	0.703208	0.461882
PF3D7_0724100	-1.06603	0.184392	0.262842	0.848116	0.877814	0.41601	-0.329138	0.777091	0.338386	0.733528
PF3D7_0724200	0.218091	0.753593	0.68938	0.512798	-0.18733	0.807162	-0.98338	0.355711	0.857919	0.397646
PF3D7_0724300	1.40495	0.0688207	0.598719	0.555299	0.160602	0.858581	-0.656366	0.502876	0.893528	0.350734
PF3D7_0724400	1.0331	0.135769	0.225947	0.813536	1.15787	0.130957	-1.48715	0.142658	-0.356603	0.706301
PF3D7_0724500	-0.383545	0.71107	-0.575396	0.604078	0.222316	0.82851	0.428128	0.717969	-0.137856	0.911472
PF3D7_0724600	-0.506422	0.533539	0.440099	0.669662	-1.40089	0.201416	0.752633	0.440431	1.76912	0.0938295
PF3D7_0724700	-0.777816	0.259564	-0.813226	0.415574	-0.61295	0.45239	-0.566759	0.564822	-0.42653	0.618678
PF3D7_0724800	0.580229	0.373785	1.1825	0.206978	0.692676	0.440599	0.870932	0.382017	0.659938	0.508011
PF3D7_0724900	-0.3521	0.655185	-1.09948	0.40593	1.16241	0.372938	4.39534	0.00217206	-1.47699	0.119576
PF3D7_0725000	-1.52182	0.0748497	-0.428478	0.689997	-1.32831	0.202836	1.0071	0.303813	1.79951	0.113306
PF3D7_0725100	-1.88304	0.014683	-0.143115	0.87808	-1.87857	0.018849	0.883504	0.395148	0.675758	0.524684
PF3D7_0725200	-0.819681	0.217603	0.0939407	0.935486	0.647133	0.373212	-1.3107	0.301309	-1.70462	0.0942171
PF3D7_0725300	-0.488421	0.450038	-0.648512	0.503819	-1.59998	0.0356241	1.38547	0.263054	0.713933	0.471242
PF3D7_0725400	2.01632	0.00141185	0.888161	0.525466	4.78922	3.93432e-08	2.72652	0.0825554	0.635577	0.55066
PF3D7_0725600	1.00469	0.2722	1.00224	0.364936	1.21053	0.349316	0.978816	0.409332	0.682057	0.603509
PF3D7_0725700	-0.499205	0.919986	-2.05869	0.295701	1.6714	0.321373	1.73502	0.725931	-3.69578	0.44871
PF3D7_0725800	1.09974	0.371017	5.35853	9.40221e-05	2.01707	0.188174	0.592908	0.630495	-0.945786	0.575577
PF3D7_0725900	0.695204	0.838429	-1.74967	0.218722	1.83179	0.203646	-0.0451922	0.981859	1.19454	0.572019
PF3D7_0726000	1.18805	0.155945	0.620664	0.586399	0.793965	0.549725	1.15973	0.286053	0.348807	0.793671
PF3D7_0726100	-2.78467	0.000116865	-1.61812	0.161821	-1.053	0.171596	3.4908	0.00784681	-0.89418	0.449846
PF3D7_0726200	-0.31114	0.684248	-0.0621331	0.949316	-0.214754	0.774097	-0.0307174	0.978178	0.439321	0.658735
PF3D7_0726300	0.677444	0.353225	1.30062	0.195698	1.0931	0.273693	0.945175	0.348454	0.955227	0.368022
PF3D7_0726400	-1.47247	0.0807931	-1.1045	0.250906	-1.09091	0.182111	-0.385585	0.686128	0.459471	0.615411
PF3D7_0726500	-1.00695	0.128289	-0.211529	0.825087	-0.682412	0.383238	0.168764	0.852902	0.92182	0.368486
PF3D7_0726600	0.112265	0.896505	1.31485	0.178706	-0.509524	0.598115	0.233711	0.816507	0.750468	0.417432
PF3D7_0726700	0.931754	0.197279	1.23428	0.198609	0.580475	0.46188	-1.56795	0.181341	-1.11757	0.196145
PF3D7_0726800	0.0718963	0.96054	0.0452017	0.974264	0.110031	0.910613	-2.63204	0.0719302	-0.911254	0.494449
PF3D7_0726900	-0.191442	0.82196	0.706894	0.451043	-1.04857	0.193074	0.621367	0.559622	-0.811145	0.414756
PF3D7_0727000	-0.48299	0.526979	-0.0624614	0.955859	-0.541106	0.587548	-0.177515	0.861556	1.86926	0.0681482
PF3D7_0727100	-0.191141	0.809965	1.27563	0.279821	-1.0514	0.402371	-0.374476	0.712018	0.453872	0.612072
PF3D7_0727200	-1.02557	0.153799	-0.340961	0.700621	-0.43594	0.588703	-0.332946	0.730117	0.121941	0.903348
PF3D7_0727300	-1.03888	0.166747	-0.0903713	0.921256	-0.885399	0.278226	-0.133896	0.890182	0.134148	0.8831
PF3D7_0727400	0.635462	0.310245	1.49202	0.131961	1.0024	0.267803	-1.58763	0.106032	0.0439751	0.967429
PF3D7_0727500	-0.684242	0.435819	0.225634	0.84649	-1.46186	0.229047	0.532823	0.615894	-0.273472	0.797606
PF3D7_0727600	-1.1227	0.459634	1.51434	0.268643	-1.66988	0.130218	-0.538751	0.723969	-0.0587883	0.964872
PF3D7_0727700	-0.0809499	0.928721	0.236181	0.822997	-0.418408	0.67141	-0.508559	0.63039	0.0385713	0.96999
PF3D7_0727800	-1.23637	0.093394	0.867454	0.399934	-2.72356	0.00134179	0.654872	0.551607	1.61872	0.115746
PF3D7_0727900	-1.85722	0.0795604	-2.25583	0.0545339	-1.60499	0.0816751	1.35396	0.413728	0.794225	0.561854
PF3D7_0728000	-0.097923	0.876026	-0.503006	0.593963	0.19731	0.832009	-0.343381	0.724566	0.466014	0.615231
PF3D7_0728100	-0.196005	0.812947	-0.943464	0.351511	1.24768	0.208085	-0.537254	0.611362	-0.366484	0.715056
PF3D7_0728200	-0.120224	0.897768	-0.0271193	0.979269	-0.262319	0.834185	0.134671	0.896743	1.16676	0.221691
PF3D7_0728300	1.51535	0.0407183	0.800433	0.422121	1.73498	0.0471925	-1.88583	0.0592669	0.0292569	0.975946
PF3D7_0728400	2.89407	0.00092622	1.42193	0.144536	1.48893	0.105201	-1.9185	0.0450867	0.469072	0.651061
PF3D7_0728500	2.08882	0.0325212	-0.664064	0.553063	1.13584	0.305969	-0.368667	0.786082	-0.532959	0.656002
PF3D7_0728600	-0.641632	0.402377	1.09335	0.340319	-0.447591	0.689935	1.26097	0.234873	0.327375	0.7018
PF3D7_0728700	-0.841962	0.411528	-1.78593	0.111635	-0.565115	0.655427	1.70068	0.184275	0.28973	0.798078
PF3D7_0728800	-0.297761	0.690734	1.40865	0.137732	-0.668403	0.455453	-0.388366	0.697391	0.202781	0.830698
PF3D7_0728900	-0.477215	0.461424	0.645605	0.519809	-0.555573	0.508427	0.0115533	0.990356	-0.160708	0.851364
PF3D7_0729000	0.75715	0.29193	0.0723032	0.943101	1.41018	0.0672899	-1.47484	0.193784	-1.35386	0.146012
PF3D7_0729100	-1.11475	0.167382	-0.544435	0.58276	-1.36116	0.209354	0.16723	0.875794	0.815869	0.367447
PF3D7_0729200	0.237047	0.781397	0.782462	0.453693	0.681416	0.495045	-1.05153	0.339341	0.501681	0.621916
PF3D7_0729300	-1.81636	0.0122967	-0.711041	0.4482	-0.682555	0.399829	0.793027	0.414702	-0.423713	0.658211
PF3D7_0729400	1.14331	0.135634	-0.00329166	0.997038	-0.760687	0.344416	-0.638977	0.517768	0.90782	0.413734
PF3D7_0729500	0.167978	0.79732	0.565677	0.534206	-0.361568	0.633294	0.0703779	0.939418	0.359392	0.684921
PF3D7_0729600	1.09913	0.161022	2.00034	0.0406402	2.01671	0.0143204	-1.09134	0.242772	0.11545	0.90906
PF3D7_0729700	0.666727	0.519324	-0.624315	0.661829	-0.542332	0.723274	-0.190536	0.914151	-0.201341	0.864076
PF3D7_0729800	0.620372	0.67953	2.27775	0.33377	4.12676	0.168924	-0.865451	0.862141	-0.962887	0.613506
PF3D7_0729900	-0.30444	0.68219	-0.675856	0.532823	-0.729985	0.425144	0.334171	0.790428	0.203712	0.835999
PF3D7_0730000	-0.81829	0.437459	-0.133091	0.902054	-1.03484	0.352835	0.962056	0.380612	0.0939064	0.930369
PF3D7_0730100	0.378799	0.668389	0.131054	0.910926	-0.157549	0.882927	-0.530284	0.632026	0.778023	0.436233
PF3D7_0730200	-1.40646	0.0942393	-0.0623748	0.952002	-1.14971	0.221631	0.856294	0.396229	0.587489	0.519415
PF3D7_0730300	-0.807605	0.219837	0.211441	0.821563	-0.059851	0.941128	1.6695	0.101956	-0.223703	0.798072
PF3D7_0730400	1.26966	0.0533289	0.900307	0.475571	3.52391	2.78317e-05	1.48913	0.260465	-0.470628	0.600997
PF3D7_0730500	-0.186377	0.777602	-0.425697	0.686397	-0.0177716	0.987367	0.728761	0.492789	-0.328651	0.711227
PF3D7_0730700	2.62852	0.0176827	3.09815	0.299636	0.678109	0.643356	-2.81806	0.0651608	-0.163174	0.945475
PF3D7_0730800	0.508411	0.511405	-1.41686	0.285196	0.743335	0.401833	2.67041	0.0481816	-0.41043	0.741496
PF3D7_0730900	-0.897469	0.233574	-0.476402	0.605523	-0.127215	0.898993	-0.0978732	0.926381	-0.447603	0.640085
PF3D7_0731000	1.02635	0.279781	-1.31842	0.664051	1.27115	0.19817	2.6305	0.119589	0.183077	0.837695
PF3D7_0731100	-2.11367	0.00135427	-1.15898	0.274816	-1.31834	0.0728597	2.80707	0.0137275	-0.532959	0.580407
PF3D7_0731200	-0.923704	0.206316	-1.02128	0.44641	-1.09688	0.192466	1.44792	0.248357	-0.00810909	0.99448
PF3D7_0731300	-0.330183	0.661884	0.0873102	0.939652	0.670981	0.382017	-0.749969	0.543916	-0.651782	0.483463
PF3D7_0731400	-1.31457	0.0641852	0.0054636	0.995965	-0.983742	0.262583	3.04144	0.00430424	0.396219	0.722526
PF3D7_0731500	-0.445664	0.547697	-1.17768	0.332201	1.97411	0.0652555	6.32855	5.22449e-06	1.50841	0.157977
PF3D7_0731600	-1.45667	0.0282138	2.20215	0.0538796	0.0891577	0.919542	0.0258923	0.979608	0.351524	0.683132
PF3D7_0731700	-3.26046	0.030876	2.86605	0.0184511	0.0701733	0.965891	0.624499	0.566588	-0.375396	0.711012
PF3D7_0731800	-0.961368	0.166437	-0.980471	0.421746	-1.91004	0.0275917	2.86048	0.0213335	-0.971303	0.33064
PF3D7_0731900	-0.222502	0.908855	2.37359	0.490629	-2.19351	0.495398	1.59421	0.658693	-0.472605	0.893958
PF3D7_0732000	0.770526	0.8759	1.63533	0.682548	-1.61259	0.324529	-1.54224	0.459505	0.808851	0.842059
PF3D7_0732200	1.20949	0.442094	4.68665	0.159432	0.496395	0.695577	-1.59901	0.365063	0.233239	0.890874
PF3D7_0732300	-0.499367	0.87328	-1.64596	0.707605	-2.37265	0.153042	-2.91549	0.276437	0.920539	0.764058
PF3D7_0732400	0.857212	0.745056	1.27769	0.690621	-1.80724	0.238044	-2.30232	0.31423	3.10802	0.256367
PF3D7_0732500	2.66612	0.0478601	3.2348	0.157981	-0.188384	0.890839	-0.290417	0.861114	0.459061	0.781204
PF3D7_0732700	0.746775	0.86522	-1.43489	0.772631	-5.42983	0.0425674	0.0894046	0.985499	0.188902	0.969534
PF3D7_0732900	1.01291	0.415844	0.124841	0.938918	-1.96584	0.0741971	-0.783739	0.548077	0.233703	0.836679
PF3D7_0733000	0.885441	0.214697	1.01488	0.282506	1.04903	0.257025	0.226547	0.812457	0.466016	0.625132
PF3D7_0800100	0.322007	0.653774	0.659517	0.491796	0.312925	0.683201	-0.661722	0.480163	-0.0388258	0.96766
PF3D7_0800200	0.951271	0.197947	0.712148	0.495642	1.3081	0.176763	-0.997379	0.340027	-0.0905488	0.919927
PF3D7_0800300	-1.68176	0.015407	-1.75925	0.0894203	-2.19414	0.0146689	-2.63287	0.011317	-2.53918	0.0093634
PF3D7_0800400	-0.617366	0.568464	-3.01814	0.0471363	-4.91576	3.86596e-05	-5.18576	0.000222907	-3.43525	0.00391131
PF3D7_0800500	-0.379899	0.869298	-2.82646	0.252895	-2.99344	0.1704	-3.70755	0.270298	-2.41476	0.628153
PF3D7_0800600	1.84608	0.230304	-0.78206	0.708568	-1.56032	0.553782	1.22012	0.622397	-0.735451	0.601568
PF3D7_0800650	1.30945	0.417153	2.59866	0.225815	2.90178	0.214221	-2.38265	0.188923	0.884497	0.618504
PF3D7_0800700	0.455157	0.737609	-0.366115	0.790148	-0.645441	0.565851	1.47511	0.351054	-0.71148	0.581404
PF3D7_0800750	3.28137	0.000728461	1.0521	0.481966	1.58031	0.177807	3.50476	0.123745	-0.958041	0.447028
PF3D7_0800800	2.06746	0.0370463	1.13139	0.477087	-0.072923	0.940135	-0.529089	0.829629	-2.49364	0.0484805
PF3D7_0800900	-1.17721	0.231691	-0.839681	0.80347	0.0268959	0.975653	2.14512	0.337617	-1.77941	0.254218
PF3D7_0801000	-1.4397	0.0355566	-1.43776	0.151507	-1.39	0.0577363	1.37227	0.201022	-0.292138	0.766116
PF3D7_0801100	2.13276	0.00963452	1.31611	0.194063	2.37001	0.0183288	-1.97343	0.0457684	-1.08455	0.319686
PF3D7_0801200	1.4073	0.770862	0.50519	0.826047	3.78454	0.070807	3.90645	0.320557	0.0644142	0.989449
PF3D7_0801300	0.321561	0.64243	1.3575	0.364562	3.76074	0.000206587	2.98438	0.0246386	0.294704	0.810835
PF3D7_0801400	0.553851	0.519848	0.0766441	0.948194	1.51085	0.10328	0.544561	0.677481	-2.0833	0.0306814
PF3D7_0801500	-1.52573	0.0286388	-1.02429	0.301301	-1.20998	0.102173	1.26941	0.172024	-0.100715	0.912679
PF3D7_0801600	1.75778	0.107705	0.426513	0.715551	0.247315	0.84785	-0.967131	0.394089	0.104136	0.9252
PF3D7_0801700	-0.718168	0.280123	0.452374	0.695545	-0.848547	0.373667	-0.0850376	0.932252	0.638937	0.476378
PF3D7_0801800	-1.60777	0.029177	-0.579428	0.568023	-0.966961	0.190337	0.318413	0.749187	1.142	0.212505
PF3D7_0801900	-1.26857	0.0782561	-2.05611	0.0477606	-0.47116	0.655556	2.53498	0.0572427	-1.20696	0.184241
PF3D7_0802000	-0.331802	0.671207	1.10224	0.293467	-2.18219	0.00293755	0.39535	0.683692	2.04008	0.064192
PF3D7_0802100	0.354478	0.609561	0.136363	0.895656	-0.452916	0.681895	1.24393	0.259458	0.241655	0.803488
PF3D7_0802200	-0.72239	0.292699	2.68678	0.0153358	1.05387	0.164972	-0.747669	0.516183	0.343938	0.760279
PF3D7_0802300	-1.69819	0.0289436	-1.38087	0.139682	-2.72099	0.00089361	0.181649	0.86391	1.38729	0.15249
PF3D7_0802400	-0.979393	0.138678	0.251692	0.788496	-0.981104	0.196444	0.0349189	0.970749	0.478473	0.580504
PF3D7_0802500	-1.54335	0.0276562	-0.412836	0.652354	-1.59608	0.0481173	1.59679	0.0999632	0.964721	0.339096
PF3D7_0802600	0.170615	0.824297	-0.632867	0.519732	1.21163	0.233606	2.79507	0.0178686	0.841984	0.425927
PF3D7_0802700	-0.396802	0.760766	-1.24735	0.487477	0.784084	0.784016	2.39086	0.174157	0.962277	0.44315
PF3D7_0802800	0.377909	0.597496	-0.502106	0.599375	-0.401064	0.684258	2.35505	0.0229188	1.33516	0.179872
PF3D7_0802900	1.54493	0.155694	-1.34806	0.274954	-0.0924959	0.918392	-1.59145	0.429806	-0.590325	0.653173
PF3D7_0803000	-0.325808	0.609817	0.475105	0.675894	-1.48106	0.0754464	0.15403	0.875038	0.911804	0.308997
PF3D7_0803100	-1.17014	0.0774467	0.124593	0.909636	0.0567087	0.95388	0.499375	0.627734	-0.125868	0.885129
PF3D7_0803200	-0.074835	0.906657	-0.0283432	0.980213	2.00216	0.0636503	1.46254	0.204288	0.56172	0.535833
PF3D7_0803300	-0.163094	0.834041	1.00548	0.32847	0.198426	0.838085	-0.088532	0.941421	-0.918898	0.350912
PF3D7_0803400	0.292507	0.698591	0.927135	0.447967	-0.00176068	0.998509	0.79851	0.440894	2.11221	0.0542557
PF3D7_0803500	-0.866036	0.23046	-0.782962	0.42865	-0.257309	0.764982	2.97923	0.00668955	1.36649	0.168416
PF3D7_0803600	-0.680768	0.402212	-0.737783	0.424454	-0.966174	0.250691	1.52228	0.116063	1.91629	0.0910652
PF3D7_0803700	-0.356395	0.620102	1.22909	0.198238	-0.729348	0.368057	-0.712476	0.45461	-0.0239333	0.980373
PF3D7_0803800	-0.0135949	0.982479	-0.258266	0.78457	-0.178759	0.836683	-0.345418	0.711799	0.671957	0.429697
PF3D7_0803900	2.27031	0.363259	0.505806	0.912158	3.18314	0.0219097	-3.00347	0.493891	-2.6528	0.593597
PF3D7_0804000	-0.395584	0.573134	0.0780483	0.932413	0.12475	0.869829	-0.0640724	0.947725	0.282956	0.742862
PF3D7_0804300	-0.35641	0.603657	-0.373794	0.727358	-2.3481	0.00731453	0.937295	0.427914	0.885888	0.408566
PF3D7_0804400	-0.613418	0.487579	0.258898	0.79466	-1.04665	0.323071	1.11035	0.272282	0.944317	0.366865
PF3D7_0804500	-0.580141	0.419064	-0.500539	0.627828	-0.838452	0.336131	0.279566	0.775373	0.430614	0.622658
PF3D7_0804600	-0.995229	0.180469	-0.20282	0.824093	-0.850632	0.262693	0.00784973	0.993356	-0.223051	0.79704
PF3D7_0804700	-0.948514	0.203908	-2.18217	0.0539355	-0.964626	0.415012	2.32918	0.0481692	-1.04084	0.289256
PF3D7_0804800	-1.28515	0.0537781	-0.29095	0.782389	-0.112227	0.879053	-0.652115	0.587025	-1.47309	0.124385
PF3D7_0804900	-0.674608	0.301588	-0.102001	0.909482	-1.2465	0.0940957	0.777551	0.406146	0.230462	0.796357
PF3D7_0805000	0.949021	0.209521	0.215608	0.825698	1.51785	0.10796	-0.901713	0.353203	0.511614	0.579642
PF3D7_0805100	-0.985293	0.236368	-0.818195	0.457452	-1.98075	0.0541199	2.99779	0.00713931	0.348472	0.727546
PF3D7_0805200	0.540546	0.402595	0.135576	0.921973	4.07889	3.90941e-05	3.28704	0.0226065	-0.0331094	0.977418
PF3D7_0805300	-0.950554	0.288106	-1.62357	0.18811	0.833959	0.599412	4.44152	0.00569535	0.128497	0.911667
PF3D7_0805400	-0.774624	0.28842	0.439684	0.687115	0.626177	0.419227	-1.64959	0.213028	-1.92688	0.0423668
PF3D7_0805500	-0.572812	0.485202	-1.27831	0.197999	-0.710237	0.401428	0.333284	0.74168	0.809958	0.355484
PF3D7_0805600	-0.0758769	0.906903	-0.163556	0.86729	-0.156435	0.84433	-0.174152	0.84887	-0.178358	0.846106
PF3D7_0805700	-0.95265	0.212311	0.212818	0.83167	-0.681161	0.51776	0.26366	0.783891	0.38971	0.683691
PF3D7_0805900	0.0947034	0.896776	-0.307519	0.762949	1.20337	0.133814	-0.464898	0.63848	0.295732	0.769021
PF3D7_0806000	-0.945109	0.200283	0.200552	0.848919	-1.01714	0.219136	-0.441272	0.663608	0.213212	0.808687
PF3D7_0806100	0.112832	0.886703	0.0882882	0.929086	0.334776	0.689739	-0.839953	0.419415	-0.442778	0.676157
PF3D7_0806200	-0.0811008	0.910072	-0.138705	0.894534	0.0591195	0.953962	0.353292	0.763562	0.214155	0.831806
PF3D7_0806300	0.505213	0.55041	0.0702878	0.945865	-0.105616	0.920551	1.05013	0.311794	1.51283	0.141965
PF3D7_0806400	2.11257	0.0436739	-0.0798345	0.944583	1.05902	0.405541	-1.54107	0.247634	-0.653703	0.579881
PF3D7_0806500	0.610052	0.333739	0.987406	0.273299	-0.63943	0.385582	0.666041	0.48365	0.224861	0.80632
PF3D7_0806600	-0.550364	0.457125	-0.920112	0.352591	-2.14278	0.05021	0.87724	0.412357	-0.153227	0.869807
PF3D7_0806700	-0.83594	0.242024	-0.122925	0.904365	-0.369812	0.636537	-0.187253	0.840682	0.536312	0.534188
PF3D7_0806800	-0.80331	0.227771	-0.194758	0.830515	-1.60542	0.0385194	1.38234	0.1703	0.64219	0.550583
PF3D7_0806900	1.26569	0.216975	-0.135387	0.897993	0.144362	0.88274	-0.51723	0.674544	-0.482195	0.641851
PF3D7_0807000	-0.39126	0.553332	0.312664	0.753359	1.64987	0.0348953	-1.34227	0.163339	-0.0220701	0.981778
PF3D7_0807100	-0.826833	0.286253	-0.922391	0.377485	-0.184938	0.816967	-0.0213734	0.983525	1.39565	0.180729
PF3D7_0807200	0.271842	0.681169	0.0253511	0.979868	0.509653	0.520413	-1.50383	0.138077	0.137481	0.875056
PF3D7_0807300	-0.0111251	0.98805	0.907917	0.376866	0.823458	0.29113	-1.25609	0.182315	-0.177684	0.862261
PF3D7_0807400	1.14759	0.157444	-0.00587068	0.995273	0.562582	0.599115	-1.07931	0.305669	0.0372037	0.96733
PF3D7_0807500	0.49994	0.429807	1.65691	0.0801761	1.59829	0.0284204	-1.57147	0.10176	-0.106944	0.914246
PF3D7_0807600	-1.1211	0.0783779	0.197047	0.85016	-0.161955	0.851897	0.350059	0.712353	0.785088	0.3554
PF3D7_0807700	-0.723408	0.322471	-0.781555	0.43891	-0.302502	0.739905	1.1068	0.368738	0.943209	0.306811
PF3D7_0807800	-0.285481	0.665721	0.786276	0.378307	-0.223317	0.781267	0.335814	0.711956	-0.0757245	0.928818
PF3D7_0807900	-0.587535	0.34164	0.416016	0.65821	0.162808	0.844887	-0.422693	0.656275	-0.0230697	0.981246
PF3D7_0808000	-0.585312	0.675118	-0.434438	0.733461	-0.617593	0.604108	-0.13944	0.925764	0.548056	0.675757
PF3D7_0808100	-0.985348	0.20759	0.58677	0.590703	-1.56994	0.0754492	0.574598	0.586045	0.417668	0.643093
PF3D7_0808200	0.0991306	0.894083	-0.515815	0.709364	2.3042	0.0173245	5.16545	0.000493098	0.593428	0.531074
PF3D7_0808300	0.860409	0.188131	0.179575	0.842064	0.0838348	0.910495	0.295647	0.768744	0.57958	0.521288
PF3D7_0808400	0.789914	0.231721	-0.144168	0.87407	0.42223	0.606047	-1.42151	0.167599	-0.657039	0.488298
PF3D7_0808500	3.4442	0.163694	4.70946	0.200854	0.90797	0.852722	-0.758839	0.773068	-1.36618	0.752829
PF3D7_0808600	0.701467	0.34326	-1.35225	0.153298	-0.211326	0.839308	2.05031	0.0657824	1.40086	0.177012
PF3D7_0808700	0.515098	0.451141	0.147028	0.87301	-0.401168	0.626278	0.438288	0.645658	-0.0220823	0.979424
PF3D7_0808800	1.42666	0.172894	2.41247	0.195787	-0.297176	0.820138	0.621125	0.666133	-0.439217	0.744531
PF3D7_0808900	1.51091	0.102158	1.80657	0.146251	-1.06569	0.336027	-1.69904	0.106716	-0.191397	0.877868
PF3D7_0809000	2.83657	0.35627	4.14506	0.137054	-1.44334	0.767976	-2.58692	0.287057	3.09076	0.522117
PF3D7_0809100	-0.00158308	0.998375	0.709399	0.437364	0.252965	0.748652	-0.0338693	0.972518	-0.519419	0.5493
PF3D7_0809200	-1.40569	0.176719	-1.9684	0.082287	-1.71082	0.0498168	1.38593	0.274145	1.50228	0.195863
PF3D7_0809300	1.22989	0.0914505	0.604326	0.547762	1.42816	0.0954028	-1.77983	0.123937	-1.60391	0.118925
PF3D7_0809400	-0.101593	0.883663	0.538131	0.600737	-0.376118	0.711231	0.431452	0.676308	-1.11885	0.276042
PF3D7_0809500	0.7016	0.35142	0.229004	0.83263	1.79329	0.0172544	-2.40186	0.031286	-0.519823	0.598804
PF3D7_0809600	0.938493	0.181086	1.54013	0.173804	0.401223	0.666647	-0.836749	0.380291	0.107547	0.904734
PF3D7_0809700	0.491004	0.527333	0.287447	0.784834	1.722	0.0807857	0.213375	0.84787	-0.367083	0.691096
PF3D7_0809800	1.73688	0.099941	-0.558183	0.654457	0.967419	0.368116	-2.40265	0.0795721	-0.853744	0.452768
PF3D7_0809900	-0.838816	0.215204	-0.111016	0.90404	-1.38498	0.107257	0.662931	0.479398	-0.164	0.851471
PF3D7_0810000	0.914936	0.180431	0.68523	0.494932	1.5779	0.0516859	-3.18324	0.00523896	-0.24262	0.813981
PF3D7_0810100	0.97375	0.219092	0.918211	0.357279	1.72688	0.065174	-2.67447	0.0101403	0.201442	0.846988
PF3D7_0810200	-0.660279	0.434622	0.487057	0.630873	-0.966854	0.343061	0.926728	0.39087	-0.0111524	0.991969
PF3D7_0810300	0.700867	0.275805	-0.2238	0.820579	2.25859	0.0123426	2.18905	0.0700916	-0.322219	0.752353
PF3D7_0810400	0.886944	0.354714	0.639853	0.564434	0.196639	0.841178	0.715769	0.549601	-0.273719	0.795542
PF3D7_0810500	0.364662	0.596187	0.991801	0.267231	0.926694	0.206344	-0.978002	0.297046	0.631283	0.495413
PF3D7_0810600	-2.96289	2.26252e-05	-0.532617	0.617871	-1.97961	0.0126311	1.33024	0.190535	1.33966	0.191701
PF3D7_0810700	0.86598	0.359355	0.348558	0.786065	-0.0302544	0.968177	-1.67214	0.163423	-1.6661	0.139796
PF3D7_0810800	-0.838834	0.220235	1.68279	0.078003	-0.940012	0.217541	-0.120014	0.917591	-0.474101	0.584195
PF3D7_0810900	1.33957	0.0441614	0.0581742	0.951374	1.10948	0.281341	0.863795	0.428521	0.27789	0.76858
PF3D7_0811000	0.677946	0.309888	1.33445	0.20825	0.783779	0.398402	0.0370325	0.967605	0.236957	0.796644
PF3D7_0811100	0.372414	0.68797	-0.787364	0.456761	-0.0551512	0.958091	-0.16573	0.890743	-0.389268	0.692508
PF3D7_0811200	-1.31117	0.151869	-1.55968	0.128914	-1.37379	0.158892	0.0809242	0.93582	0.16292	0.864844
PF3D7_0811300	-1.43968	0.0358781	-1.13323	0.226846	-0.611966	0.474387	0.825499	0.416104	1.05221	0.281013
PF3D7_0811400	-0.898181	0.177834	0.271647	0.782862	-1.85091	0.0219889	0.284192	0.782822	1.41979	0.160078
PF3D7_0811500	-2.08306	0.0447911	-1.45843	0.154307	-1.5447	0.0637899	0.875703	0.453591	0.49777	0.695315
PF3D7_0811600	-0.698025	0.382387	-0.97835	0.343842	-3.3051	0.000293639	1.36202	0.164064	0.604678	0.560565
PF3D7_0811700	-0.0628879	0.94816	-0.860683	0.512608	-0.0148634	0.99303	-0.262274	0.85	-0.614438	0.560026
PF3D7_0811800	-0.0986032	0.926387	-1.23731	0.400123	0.501891	0.681869	-0.69442	0.53611	0.871814	0.403871
PF3D7_0811900	-0.62794	0.359814	1.61909	0.157446	0.308593	0.75103	0.543346	0.567529	0.635625	0.463366
PF3D7_0812000	0.0425329	0.964151	-0.115269	0.910927	-0.86191	0.349993	-0.181965	0.868919	-0.62558	0.556885
PF3D7_0812100	-2.33068	0.00296809	-0.461549	0.637436	-2.01544	0.0115641	0.687003	0.508378	1.09522	0.239845
PF3D7_0812200	0.735676	0.412464	1.08035	0.380982	0.272436	0.839801	-0.638203	0.55012	0.927801	0.34842
PF3D7_0812220	-0.499385	0.55151	1.13883	0.236946	0.0673962	0.942901	-0.709035	0.533616	-0.923461	0.308349
PF3D7_0812300	-0.649537	0.596399	0.226289	0.858984	-1.28928	0.406937	0.288208	0.868989	-0.89752	0.437449
PF3D7_0812400	0.0255941	0.968583	0.859495	0.381443	-0.222649	0.765376	-0.126861	0.901518	0.521786	0.586338
PF3D7_0812500	-1.14359	0.141633	-0.309041	0.758243	-0.726303	0.459451	0.00992322	0.991955	0.207934	0.810558
PF3D7_0812600	0.776952	0.228374	1.04987	0.273127	0.729109	0.433051	-0.694875	0.450962	0.496524	0.64829
PF3D7_0812700	-0.199491	0.768112	-0.0903887	0.921591	0.223958	0.7662	-0.786135	0.409508	-0.00309586	0.997166
PF3D7_0812800	1.46138	0.0959213	0.939617	0.37041	0.993757	0.251263	-3.10299	0.0100899	-0.628657	0.547344
PF3D7_0812900	0.169348	0.896701	-0.231097	0.857318	0.734479	0.535398	1.22674	0.48591	0.0062217	0.996158
PF3D7_0813000	-1.24627	0.102477	-1.27392	0.215531	-0.595544	0.431838	2.19691	0.0303872	0.804999	0.411593
PF3D7_0813100	-0.691277	0.310779	0.072416	0.943183	1.05239	0.318609	1.18625	0.276321	-0.331178	0.703083
PF3D7_0813200	0.486258	0.450255	1.03442	0.267244	0.862082	0.272656	-0.444095	0.626879	0.285303	0.759368
PF3D7_0813300	0.409284	0.586851	0.160656	0.86343	0.050282	0.948949	-0.161364	0.882663	0.83079	0.465166
PF3D7_0813400	-2.05462	0.00291799	-1.60488	0.0721456	-1.91328	0.0134517	1.28024	0.172167	0.610086	0.505498
PF3D7_0813500	0.488248	0.537695	0.904669	0.398096	0.449154	0.626159	-0.671908	0.489929	0.429457	0.661616
PF3D7_0813600	-0.35306	0.606288	0.43225	0.637468	0.923349	0.263384	-0.266784	0.774693	0.508785	0.578662
PF3D7_0813700	0.682457	0.320046	1.07969	0.374677	1.0284	0.202553	-0.198621	0.853242	0.386372	0.689269
PF3D7_0813800	-0.160897	0.843245	0.479088	0.660281	0.123397	0.891765	1.74836	0.117579	-0.571099	0.545424
PF3D7_0813900	1.20002	0.0727582	0.382375	0.676929	1.69566	0.0310678	-2.32765	0.016573	0.231096	0.831842
PF3D7_0814000	0.767566	0.291904	0.259889	0.768358	1.66568	0.0243728	-1.64976	0.0702312	0.061784	0.950235
PF3D7_0814100	-0.488308	0.631495	-1.18372	0.305838	0.463241	0.609615	-0.85389	0.487548	-1.28217	0.260668
PF3D7_0814200	-0.32536	0.625619	0.556287	0.625011	0.221931	0.770236	-0.421153	0.690178	0.93777	0.399288
PF3D7_0814300	-2.49375	0.00256537	-1.71033	0.0807398	-2.07053	0.0104142	1.88415	0.0624431	0.779949	0.494233
PF3D7_0814400	-0.120438	0.878076	-0.0562569	0.955437	0.366763	0.756069	0.00948157	0.993831	-0.0101006	0.991479
PF3D7_0814500	-1.48085	0.0798161	-1.5044	0.260614	-1.26162	0.1541	3.57272	0.0186926	-0.640827	0.546821
PF3D7_0814600	0.809787	0.234324	1.54817	0.237266	3.95531	0.000637083	3.26864	0.0325739	-0.216224	0.814365
PF3D7_0814700	1.8927	0.0383123	0.792506	0.535674	1.85793	0.135684	1.9616	0.216204	-1.35842	0.215846
PF3D7_0814900	-0.0646809	0.917936	0.211837	0.826076	0.298764	0.721248	-0.662257	0.488169	0.225472	0.825692
PF3D7_0815000	0.322707	0.70444	0.864496	0.388231	-0.111194	0.904322	-1.19588	0.3706	-1.15723	0.282379
PF3D7_0815100	0.000736017	0.999412	0.297744	0.801743	-0.254929	0.827471	0.549628	0.616471	0.0569688	0.955839
PF3D7_0815200	-0.952424	0.1483	-1.16761	0.218494	-2.21059	0.00511308	0.449969	0.64817	1.09274	0.261672
PF3D7_0815300	-0.0111456	0.989742	0.58143	0.593283	-0.932687	0.419413	0.161053	0.887498	0.900853	0.325031
PF3D7_0815400	-0.484366	0.581521	0.930393	0.360309	0.990603	0.217456	-2.1943	0.0886543	-2.06795	0.0184423
PF3D7_0815500	-1.08581	0.132322	0.569369	0.552492	0.543413	0.568995	0.517979	0.59383	0.698766	0.461575
PF3D7_0815600	0.784216	0.23843	0.902691	0.360102	-0.734343	0.391583	-0.696138	0.465644	0.607764	0.548375
PF3D7_0815700	-0.0575797	0.966888	0.043249	0.984438	-0.317331	0.835487	-1.55551	0.329424	0.285378	0.8717
PF3D7_0815800	-0.675275	0.334455	0.614442	0.564997	-0.101655	0.916128	1.09439	0.259266	0.413918	0.631199
PF3D7_0815900	1.00126	0.279002	0.869686	0.400837	1.44786	0.196648	0.260153	0.823798	-0.228119	0.828366
PF3D7_0816000	-2.23116	0.000994507	-1.11979	0.302961	-1.3984	0.0598483	2.50757	0.0118568	-1.14345	0.246803
PF3D7_0816100	1.14327	0.0650398	0.149934	0.890811	1.44908	0.0518934	-1.47035	0.21813	-0.570138	0.553028
PF3D7_0816200	0.842994	0.256282	1.4108	0.122779	1.71337	0.0614287	-1.61646	0.0968099	-0.480489	0.601486
PF3D7_0816300	-0.543601	0.613743	-1.14334	0.310045	0.535914	0.617653	-0.986142	0.402476	-1.10654	0.390451
PF3D7_0816400	1.23933	0.0525975	1.11143	0.212345	2.30641	0.00478439	-1.46974	0.123472	-0.319182	0.72099
PF3D7_0816500	0.772796	0.348502	0.227202	0.860038	1.55535	0.195244	2.23456	0.0967622	0.00100753	0.999411
PF3D7_0816600	0.470011	0.558877	0.699015	0.513939	-2.98143	0.000457741	-0.00669089	0.995335	1.70016	0.105525
PF3D7_0816700	1.26191	0.0952021	0.840906	0.410527	0.199935	0.801298	-1.39066	0.166848	-0.311411	0.755204
PF3D7_0816800	1.46584	0.0650221	0.022169	0.985222	0.705361	0.482825	0.107147	0.919353	0.569951	0.671589
PF3D7_0816900	-0.00822151	0.997355	-1.75938	0.356497	-0.0149898	0.99365	-0.725995	0.866521	-2.0625	0.601803
PF3D7_0817000	-0.00470361	0.997491	0.218342	0.870229	-1.32195	0.516736	-0.717238	0.624841	0.965802	0.395339
PF3D7_0817100	-0.213098	0.822709	0.953425	0.432491	-0.171395	0.872221	0.557299	0.610362	0.320281	0.755688
PF3D7_0817200	-1.22379	0.150182	-0.864537	0.401491	-0.770748	0.416415	1.04858	0.305444	-0.0294942	0.977954
PF3D7_0817300	-0.897077	0.266907	0.168731	0.856868	-0.838816	0.301118	0.249789	0.803219	0.0142147	0.988372
PF3D7_0817400	0.167586	0.853482	0.373479	0.714166	-0.544453	0.599332	-0.39664	0.71684	0.0212636	0.982685
PF3D7_0817500	0.903129	0.163798	0.956761	0.322409	2.31995	0.0107029	-1.52335	0.106441	0.985762	0.362488
PF3D7_0817600	-0.416377	0.565034	-0.345689	0.706833	1.47924	0.153553	3.3274	0.00365313	0.132401	0.889251
PF3D7_0817700	0.550025	0.489355	-0.871632	0.352369	-0.3037	0.730998	1.80099	0.0753569	1.09855	0.299009
PF3D7_0817800	1.01826	0.149161	0.972915	0.288949	3.07945	0.000162676	-1.81593	0.0756914	-0.0687925	0.942168
PF3D7_0817900	1.56529	0.0122968	1.85706	0.0542328	2.42262	0.00214561	-2.61832	0.00565093	-0.0634358	0.956551
PF3D7_0818000	0.399061	0.557077	0.402274	0.686286	-1.274	0.109801	0.662216	0.542424	-0.585155	0.535243
PF3D7_0818100	-0.635797	0.341021	-0.184105	0.887516	1.33176	0.194861	4.80548	0.000756285	1.74118	0.0847597
PF3D7_0818200	1.40407	0.0229535	2.17304	0.0341635	0.947249	0.302142	-1.31159	0.169685	0.300801	0.798561
[truncated: 3,451 more rows]

## Sheet: Supplementary Table S5
Spearman's correlation of NF54 and KIC5 FPKM gene expression (combined for two bioreplicates)
[truncated: 11 more rows]

## Sheet: Supplementary Table S6
Housekeeping Pathway FPKM Expression in NF54 and KIC5 mutant
[truncated: 272 more rows]

[truncated: 9 more sheets: Supplementary Table S7, Supplementary Table S8, Supplementary Table S9, Supplementary Table S10, Supplementary Table S11, Supplementary Table S12, Supplementary Table S13, Supplementary Table S14, Supplementary Table S15]
